# Supplementary material for: A revision of the genus Psammogorgia Verrill, 1868 (Cnidaria, Anthozoa, Octocorallia) in the tropical eastern Pacific Ocean
Source: Zookeys. 2020 Aug 19;961:1–30. doi: 10.3897/zookeys.961.54846 (PMC7449986; doi:10.3897/zookeys.961.54846)
Supplement: XML Treatment for Psammogorgia arbuscula [file zookeys.961.54846-treatment2.xml]

<!DOCTYPE tp:taxon-treatment
  PUBLIC "-//TaxonX//DTD Taxonomic Treatment Publishing DTD v0 20100105//EN" "tax-treatment-NSO.dtd">
<tp:taxon-treatment xmlns:tp="http://www.plazi.org/taxpub"><tp:treatment-meta><kwd-group><label>Taxon classification</label><kwd><named-content xmlns:xlink="http://www.w3.org/1999/xlink" content-type="kingdom">Animalia</named-content></kwd><kwd><named-content xmlns:xlink="http://www.w3.org/1999/xlink" content-type="order">Alcyonacea</named-content></kwd><kwd><named-content xmlns:xlink="http://www.w3.org/1999/xlink" content-type="family">Plexauridae</named-content></kwd></kwd-group><mixed-citation publication-type="journal"><person-group><name><surname>Breedy</surname><given-names>Odalisca</given-names></name><name><surname>Guzman</surname><given-names>Hector M.</given-names></name></person-group><article-title>A revision of the genus <italic><tp:taxon-name><tp:taxon-name-part taxon-name-part-type="genus" reg="Psammogorgia">Psammogorgia</tp:taxon-name-part></tp:taxon-name></italic> Verrill, 1868 (<tp:taxon-name><tp:taxon-name-part taxon-name-part-type="phylum">Cnidaria</tp:taxon-name-part></tp:taxon-name>, <tp:taxon-name><tp:taxon-name-part taxon-name-part-type="class">Anthozoa</tp:taxon-name-part></tp:taxon-name>, <tp:taxon-name><tp:taxon-name-part taxon-name-part-type="subclass">Octocorallia</tp:taxon-name-part></tp:taxon-name>) in the tropical eastern Pacific Ocean</article-title><source>Zookeys</source><day>19</day><month>8</month><year>2020</year><volume>961</volume><fpage>1</fpage><lpage>30</lpage><pub-id pub-id-type="doi">10.3897/zookeys.961.54846</pub-id></mixed-citation></tp:treatment-meta><tp:nomenclature><tp:taxon-name><object-id xmlns:xlink="http://www.w3.org/1999/xlink" content-type="arpha" xlink:type="simple">2AD15E96-D0BA-5222-A839-AB091F10895B</object-id>
                <tp:taxon-name-part taxon-name-part-type="genus" reg="Psammogorgia">Psammogorgia</tp:taxon-name-part>
                <tp:taxon-name-part taxon-name-part-type="species" reg="arbuscula">arbuscula</tp:taxon-name-part>
              </tp:taxon-name><tp:taxon-authority>(Verrill, 1866)</tp:taxon-authority><xref ref-type="fig" rid="F2">Figures 2</xref><xref ref-type="fig" rid="F3">, 3</xref><xref ref-type="fig" rid="F4">, 4</xref><tp:nomenclature-citation-list><tp:nomenclature-citation><tp:taxon-name>
                    <tp:taxon-name-part taxon-name-part-type="genus" reg="Echinogorgia">Echinogorgia</tp:taxon-name-part> <tp:taxon-name-part taxon-name-part-type="species" reg="arbuscula">arbuscula</tp:taxon-name-part></tp:taxon-name><comment>Verrill, 1866: 329.</comment></tp:nomenclature-citation><tp:nomenclature-citation><tp:taxon-name>
                    <tp:taxon-name-part taxon-name-part-type="genus" reg="Psammogorgia">Psammogorgia</tp:taxon-name-part> <tp:taxon-name-part taxon-name-part-type="species" reg="arbuscula">arbuscula</tp:taxon-name-part></tp:taxon-name><comment>Verrill, 1868a: 414; 1868b: 414–415; not <xref ref-type="bibr" rid="B27">Nutting 1909</xref>: 719–720; <xref ref-type="bibr" rid="B28">Nutting 1910</xref>: 16; <xref ref-type="bibr" rid="B22">Kükenthal 1919</xref>: 236–237; <xref ref-type="bibr" rid="B23">Kükenthal 1924</xref>: 107; <xref ref-type="bibr" rid="B3">Bayer 1958</xref>: 44; <xref ref-type="bibr" rid="B20">Harden 1979</xref>: 114–116.</comment></tp:nomenclature-citation><tp:nomenclature-citation><tp:taxon-name>
                    <tp:taxon-name-part taxon-name-part-type="genus" reg="Psammogorgia">Psammogorgia</tp:taxon-name-part> <tp:taxon-name-part taxon-name-part-type="species" reg="arbuscula">arbuscula</tp:taxon-name-part> <tp:taxon-name-part taxon-name-part-type="subspecies" reg="typica">typica</tp:taxon-name-part></tp:taxon-name><comment>Kükenthal, 1924: 107.</comment></tp:nomenclature-citation></tp:nomenclature-citation-list></tp:nomenclature><tp:treatment-sec sec-type="type material" id="SECID0E3QAE"><title>Type material.</title><p><bold><italic>Lectotype</italic></bold> (designated herein). <abbrev xmlns:xlink="http://www.w3.org/1999/xlink" content-type="institution" xlink:title="Yale Peabody Museum of Natural History, New Haven, USA" id="ABBRID0EHRAE" xlink:type="simple">YPM</abbrev> 573, dry, Pearl Islands, Gulf of Panamá, Panamá, F.H. Bradley, 1866–1867, no additional data.</p><p><bold><italic>Paralectotypes</italic>.</bold><abbrev xmlns:xlink="http://www.w3.org/1999/xlink" content-type="institution" xlink:title="Yale Peabody Museum of Natural History, New Haven, USA" id="ABBRID0ETRAE" xlink:type="simple">YPM</abbrev> 573 a-h; <abbrev xmlns:xlink="http://www.w3.org/1999/xlink" content-type="institution" xlink:title="Museum of Comparative Zoology, Harvard University, Boston, USA" id="ABBRID0EYRAE" xlink:type="simple">MCZ</abbrev> 425B, <abbrev xmlns:xlink="http://www.w3.org/1999/xlink" content-type="institution" xlink:title="Museum of Comparative Zoology, Harvard University, Boston, USA" id="ABBRID0E4RAE" xlink:type="simple">MCZ</abbrev> 573 (part of <abbrev xmlns:xlink="http://www.w3.org/1999/xlink" content-type="institution" xlink:title="Yale Peabody Museum of Natural History, New Haven, USA" id="ABBRID0ECSAE" xlink:type="simple">YPM</abbrev> 573), <abbrev xmlns:xlink="http://www.w3.org/1999/xlink" content-type="institution" xlink:title="Museum of Comparative Zoology, Harvard University, Boston, USA" id="ABBRID0EHSAE" xlink:type="simple">MCZ</abbrev> 727, 728A-B (4916=<abbrev xmlns:xlink="http://www.w3.org/1999/xlink" content-type="institution" xlink:title="Yale Peabody Museum of Natural History, New Haven, USA" id="ABBRID0EMSAE" xlink:type="simple">YPM</abbrev> 1577), <abbrev xmlns:xlink="http://www.w3.org/1999/xlink" content-type="institution" xlink:title="Museum of Comparative Zoology, Harvard University, Boston, USA" id="ABBRID0ERSAE" xlink:type="simple">MCZ</abbrev> 4017–4019, <abbrev xmlns:xlink="http://www.w3.org/1999/xlink" content-type="institution" xlink:title="Museum of Comparative Zoology, Harvard University, Boston, USA" id="ABBRID0EWSAE" xlink:type="simple">MCZ</abbrev> 4021–4022, <abbrev xmlns:xlink="http://www.w3.org/1999/xlink" content-type="institution" xlink:title="Museum of Comparative Zoology, Harvard University, Boston, USA" id="ABBRID0E2SAE" xlink:type="simple">MCZ</abbrev> 4024, <abbrev xmlns:xlink="http://www.w3.org/1999/xlink" content-type="institution" xlink:title="Museum of Comparative Zoology, Harvard University, Boston, USA" id="ABBRID0EATAE" xlink:type="simple">MCZ</abbrev> 4998 (=<abbrev xmlns:xlink="http://www.w3.org/1999/xlink" content-type="institution" xlink:title="Museum of Comparative Zoology, Harvard University, Boston, USA" id="ABBRID0EFTAE" xlink:type="simple">MCZ</abbrev> 728) same data as the lectotype. <abbrev xmlns:xlink="http://www.w3.org/1999/xlink" content-type="institution" xlink:title="Museum of Comparative Zoology, Harvard University, Boston, USA" id="ABBRID0EKTAE" xlink:type="simple">MCZ</abbrev> 7009, dry, Nicoya Gulf, Costa Rica, collected by pearl divers, J.A. Mc. Neil, 1866–1867, no additional data.</p></tp:treatment-sec><tp:treatment-sec sec-type="type locality" id="SECID0EPTAE"><title>Type locality.</title><p>Pearl Islands, Panamá.</p></tp:treatment-sec><tp:treatment-sec sec-type="diagnosis" id="SECID0EUTAE"><title>Diagnosis.</title><p>Colonies bushy, irregularly dichotomous. Stems short, slightly flattened, one to several stems emerging from a common holdfast. Branches and branchlets thin, rounded with long free ends in large colonies. Holdfasts encrusting with a thin layer of coenenchyme often with polyps. Coenenchyme of branches moderately thick and granulose. Coenenchymal sclerites: irregular spindles with acute or bifurcated ends, up to 0.30 mm long; warty and irregular radiates up to 0.13 mm long and some crosses. Calyces prominent and swollen, all around the branches, mostly closely placed in two or three longitudinal rows on each side of the branches. Calyces with thorny and irregular spindles and wart-clubs, up to 0.19 mm long, around the calyx rim. Anthocodial spindles up to 0.26 mm long, in collaret and points arrangements. Sclerites red and orange. Dry colonies red to red-orange, dark red when alive. Polyps bright yellow when alive.</p></tp:treatment-sec><tp:treatment-sec sec-type="description" id="SECID0EZTAE"><title>Description.</title><p>(see also <xref ref-type="bibr" rid="B39">Verrill 1866</xref>, <xref ref-type="bibr" rid="B41">1868b</xref>; <xref ref-type="bibr" rid="B2">Bayer 1956</xref>). The lectotype is a bushy, irregularly dichotomous dry colony, 12 cm long and 9.5 cm wide. The colony is of a red orange colour (Fig. <xref ref-type="fig" rid="F2">2A, B</xref>). Nine stems arise from an oval encrusting holdfast which is ~ 4.5 cm in diameter (Fig. <xref ref-type="fig" rid="F2">2A</xref>). The holdfast is covered by a thin layer of coenenchyme with polyps. Most of the stems are 3.0–3.2 mm in diameter bifurcating a few mm above the base, two of them raising up to 2 cm before subdividing in several branches 2–4 mm in diameter including calyces. The colony branches up to eight times. The branches emerge at angles of 45–90°, ascending parallel and slightly curved at the end. Terminal branchlets are 2.5–10 mm long (Fig. <xref ref-type="fig" rid="F2">2A</xref>). The calyces are with rounded somewhat tapered tips. Calyces are closely arranged around the branches, mostly in 2–3 longitudinal rows on each side of the branches; somehow in quincunx (arrangements of five) as <xref ref-type="bibr" rid="B41">Verrill (1868b)</xref> mentioned (Fig. <xref ref-type="fig" rid="F2">2B</xref>). The calyces are prominent, up to 1 mm tall and around 2 mm diameter, composed of eight marginal swollen lobes around the polyp apertures, which is evident when polyps are withdraw or in dry condition (Fig. <xref ref-type="fig" rid="F2">2B</xref>). Calyces present a concentration of thorny, irregular spindles and wart-clubs around the borders. The coenenchyme is moderately thick, granulose and brittle in the dry lectotype. Coenenchymal sclerites are dark red, red, orange and of lighter hues (Fig. <xref ref-type="fig" rid="F2">2C</xref>), and of different forms: irregular spindles with acute or bifurcated ends, some being slightly curved (Figs <xref ref-type="fig" rid="F2">2C</xref>, <xref ref-type="fig" rid="F3">3A</xref>), 0.14–0.20 mm long and 0.06–0.07 mm wide. Warty radiates are 0.07–0.13 mm long and 0.065–0.085 mm wide (Fig. <xref ref-type="fig" rid="F3">3B</xref>); and some warty crosses up to 0.11 mm by 0.1 mm. Wart-clubs are 0.09–0.18 mm long and 0.049–0.12 mm wide, variable in form and with a larger end expanded and covered with thorny warts (Fig. <xref ref-type="fig" rid="F3">3C</xref>). They are concentrated at the calyx rims and the base of the anthocodia. The anthocodial armature is well developed. It is composed of spiny spindles arranged in a collaret and points, 0.13–0.17 mm long (0.20–0.26 mm long according to <xref ref-type="bibr" rid="B41">Verrill (1868b)</xref>) and 0.02–0.045 mm wide (Fig. <xref ref-type="fig" rid="F3">3D</xref>); its flat spindles are with small tubercles and scattered warts.</p><fig id="F2" position="float" orientation="portrait"><object-id xmlns:xlink="http://www.w3.org/1999/xlink" content-type="doi" xlink:type="simple">10.3897/zookeys.961.54846.figure2</object-id><object-id xmlns:xlink="http://www.w3.org/1999/xlink" content-type="arpha" xlink:type="simple">1D325CBD-0FD1-5C37-AE0D-DE141759D0D8</object-id><label>Figure 2.</label><caption><p><italic><tp:taxon-name><tp:taxon-name-part taxon-name-part-type="genus" reg="Psammogorgia">Psammogorgia</tp:taxon-name-part> <tp:taxon-name-part taxon-name-part-type="species" reg="arbuscula">arbuscula</tp:taxon-name-part></tp:taxon-name></italic> (Verrill, 1866) <abbrev xmlns:xlink="http://www.w3.org/1999/xlink" content-type="institution" xlink:title="Yale Peabody Museum of Natural History, New Haven, USA" id="ABBRID0ESWAE" xlink:type="simple">YPM</abbrev> 573 <bold>A</bold> colony <bold>B</bold> detail of branches <bold>C</bold> coenenchymal and anthocodial sclerites.</p></caption><graphic xmlns:xlink="http://www.w3.org/1999/xlink" xlink:href="zookeys-961-001-g002.jpg" position="float" orientation="portrait" xlink:type="simple" id="oo_442675.jpg"><uri content-type="original_file" xlink:type="simple">https://binary.pensoft.net/fig/442675</uri></graphic></fig><fig id="F3" position="float" orientation="portrait"><object-id xmlns:xlink="http://www.w3.org/1999/xlink" content-type="doi" xlink:type="simple">10.3897/zookeys.961.54846.figure3</object-id><object-id xmlns:xlink="http://www.w3.org/1999/xlink" content-type="arpha" xlink:type="simple">33F7C82F-794C-5FDB-B6C0-FCE84E0FEE77</object-id><label>Figure 3.</label><caption><p><italic><tp:taxon-name><tp:taxon-name-part taxon-name-part-type="genus" reg="Psammogorgia">Psammogorgia</tp:taxon-name-part> <tp:taxon-name-part taxon-name-part-type="species" reg="arbuscula">arbuscula</tp:taxon-name-part></tp:taxon-name></italic> (Verrill, 1866) <abbrev xmlns:xlink="http://www.w3.org/1999/xlink" content-type="institution" xlink:title="Yale Peabody Museum of Natural History, New Haven, USA" id="ABBRID0EVXAE" xlink:type="simple">YPM</abbrev> 573 <bold>A</bold> spindles <bold>B</bold> radiates <bold>C</bold> wart clubs <bold>D</bold> anthocodial spindles.</p></caption><graphic xmlns:xlink="http://www.w3.org/1999/xlink" xlink:href="zookeys-961-001-g003.jpg" position="float" orientation="portrait" xlink:type="simple" id="oo_442676.jpg"><uri content-type="original_file" xlink:type="simple">https://binary.pensoft.net/fig/442676</uri></graphic></fig></tp:treatment-sec><tp:treatment-sec sec-type="variability" id="SECID0EHYAE"><title>Variability.</title><p>Most of the type material of the form typica of <italic><tp:taxon-name><tp:taxon-name-part taxon-name-part-type="genus" reg="Psammogorgia">P.</tp:taxon-name-part> <tp:taxon-name-part taxon-name-part-type="species" reg="arbuscula">arbuscula</tp:taxon-name-part></tp:taxon-name></italic> is constituted of small colonies 5–15 cm long and 3–7 cm wide or fragments of colonies, the largest specimen being <abbrev xmlns:xlink="http://www.w3.org/1999/xlink" content-type="institution" xlink:title="Museum of Comparative Zoology, Harvard University, Boston, USA" id="ABBRID0EEZAE" xlink:type="simple">MCZ</abbrev> 7009 (28 cm long and 20 cm wide), with unbranched ends up to 15 cm long. Stems can reach up to 4 mm diameter, branches up to 3.5–3.8 mm in diameter and branchlets up to 2.0–2.6 mm in diameter. The sclerites content is consistent among the types. When alive, the colonies are dark red and the polyps are bright yellow (<xref ref-type="bibr" rid="B41">Verrill 1868b</xref>) (Fig. <xref ref-type="fig" rid="F4">4</xref>).</p><fig id="F4" position="float" orientation="portrait"><object-id xmlns:xlink="http://www.w3.org/1999/xlink" content-type="doi" xlink:type="simple">10.3897/zookeys.961.54846.figure4</object-id><object-id xmlns:xlink="http://www.w3.org/1999/xlink" content-type="arpha" xlink:type="simple">F6734297-5DAF-54EC-BB58-BCDDFEBCA36E</object-id><label>Figure 4.</label><caption><p><italic><tp:taxon-name><tp:taxon-name-part taxon-name-part-type="genus" reg="Psammogorgia">Psammogorgia</tp:taxon-name-part> <tp:taxon-name-part taxon-name-part-type="species" reg="arbuscula">arbuscula</tp:taxon-name-part></tp:taxon-name></italic> (Verrill, 1866). A <italic>In situ</italic> colony, 13 m deep, Rocas Corcovado, Osa Peninsula, Costa Rica. Photograph: Manu San Felix, National Geographic Pristine Seas.</p></caption><graphic xmlns:xlink="http://www.w3.org/1999/xlink" xlink:href="zookeys-961-001-g004.jpg" position="float" orientation="portrait" xlink:type="simple" id="oo_442677.jpg"><uri content-type="original_file" xlink:type="simple">https://binary.pensoft.net/fig/442677</uri></graphic></fig></tp:treatment-sec><tp:treatment-sec sec-type="distribution" id="SECID0EL1AE"><title>Distribution.</title><p>Tropical eastern Pacific: Panamá, Costa Rica, Ecuador, México and El Salvador.</p></tp:treatment-sec><tp:treatment-sec sec-type="remarks" id="SECID0EQ1AE"><title>Remarks and comparison.</title><p>The <italic><tp:taxon-name><tp:taxon-name-part taxon-name-part-type="genus" reg="Psammogorgia">Psammogorgia</tp:taxon-name-part> <tp:taxon-name-part taxon-name-part-type="species" reg="arbuscula">arbuscula</tp:taxon-name-part> <tp:taxon-name-part taxon-name-part-type="subspecies" reg="typica">typica</tp:taxon-name-part></tp:taxon-name></italic> is different in calyx structure, size of sclerites and colour from the varieties <tp:taxon-name><tp:taxon-name-part taxon-name-part-type="genus" reg="Psammogorgia">P.</tp:taxon-name-part> <tp:taxon-name-part taxon-name-part-type="species" reg="arbuscula">arbuscula</tp:taxon-name-part> <tp:taxon-name-part taxon-name-part-type="infraspecific-rank">var.</tp:taxon-name-part> <tp:taxon-name-part taxon-name-part-type="variety" reg="dowii">dowii</tp:taxon-name-part></tp:taxon-name> and <tp:taxon-name><tp:taxon-name-part taxon-name-part-type="genus" reg="Psammogorgia">P.</tp:taxon-name-part> <tp:taxon-name-part taxon-name-part-type="species" reg="arbuscula">arbuscula</tp:taxon-name-part> <tp:taxon-name-part taxon-name-part-type="infraspecific-rank">var.</tp:taxon-name-part> <tp:taxon-name-part taxon-name-part-type="variety" reg="pallida">pallida</tp:taxon-name-part></tp:taxon-name> (see Tables <xref ref-type="table" rid="T1">1</xref>, <xref ref-type="table" rid="T2">2</xref>). These other varieties lack the prominent and swollen calyces present in <italic><tp:taxon-name><tp:taxon-name-part taxon-name-part-type="genus" reg="Psammogorgia">P.</tp:taxon-name-part> <tp:taxon-name-part taxon-name-part-type="species" reg="arbuscula">arbuscula</tp:taxon-name-part> <tp:taxon-name-part taxon-name-part-type="subspecies" reg="typica">typica</tp:taxon-name-part></tp:taxon-name></italic>. <italic><tp:taxon-name><tp:taxon-name-part taxon-name-part-type="genus" reg="Psammogorgia">Psammogorgia</tp:taxon-name-part> <tp:taxon-name-part taxon-name-part-type="species" reg="gracilis">gracilis</tp:taxon-name-part></tp:taxon-name></italic> and <italic><tp:taxon-name><tp:taxon-name-part taxon-name-part-type="genus" reg="Psammogorgia">Psammogorgia</tp:taxon-name-part> <tp:taxon-name-part taxon-name-part-type="species" reg="hookeri">hookeri</tp:taxon-name-part></tp:taxon-name></italic> have prominent calyces however, there are many other differences that separate them from <italic><tp:taxon-name><tp:taxon-name-part taxon-name-part-type="genus" reg="Psammogorgia">P.</tp:taxon-name-part> <tp:taxon-name-part taxon-name-part-type="species" reg="arbuscula">arbuscula</tp:taxon-name-part></tp:taxon-name></italic> (Tables <xref ref-type="table" rid="T1">1</xref>, <xref ref-type="table" rid="T2">2</xref>). <italic><tp:taxon-name><tp:taxon-name-part taxon-name-part-type="genus" reg="Psammogorgia">Psammogorgia</tp:taxon-name-part> <tp:taxon-name-part taxon-name-part-type="species" reg="gracilis">gracilis</tp:taxon-name-part></tp:taxon-name></italic> has thinner and longer branchlets as well as shorter spindles, longer wart clubs, and shorter anthocodial sclerites (Tables <xref ref-type="table" rid="T1">1</xref>, <xref ref-type="table" rid="T2">2</xref>). <italic><tp:taxon-name><tp:taxon-name-part taxon-name-part-type="genus" reg="Psammogorgia">Psammogorgia</tp:taxon-name-part> <tp:taxon-name-part taxon-name-part-type="species" reg="hookeri">hookeri</tp:taxon-name-part></tp:taxon-name></italic> has smaller bushy colonies with a typical coral red colour, different from the larger colonies of <italic><tp:taxon-name><tp:taxon-name-part taxon-name-part-type="genus" reg="Psammogorgia">P.</tp:taxon-name-part> <tp:taxon-name-part taxon-name-part-type="species" reg="arbuscula">arbuscula</tp:taxon-name-part></tp:taxon-name></italic>. In general, <italic><tp:taxon-name><tp:taxon-name-part taxon-name-part-type="genus" reg="Psammogorgia">P.</tp:taxon-name-part> <tp:taxon-name-part taxon-name-part-type="species" reg="hookeri">hookeri</tp:taxon-name-part></tp:taxon-name></italic> has star-like sclerites absent in the later, and smaller sclerites than in <italic><tp:taxon-name><tp:taxon-name-part taxon-name-part-type="genus" reg="Psammogorgia">P.</tp:taxon-name-part> <tp:taxon-name-part taxon-name-part-type="species" reg="arbuscula">arbuscula</tp:taxon-name-part></tp:taxon-name></italic>.</p><table-wrap id="T1" position="float" orientation="portrait"><label>Table 1.</label><caption><p>Comparative features of <italic><tp:taxon-name><tp:taxon-name-part taxon-name-part-type="genus" reg="Psammogorgia">Psammogorgia</tp:taxon-name-part></tp:taxon-name></italic> colonies from the tropical eastern Pacific, according to analyses of type material from museums (<abbrev xmlns:xlink="http://www.w3.org/1999/xlink" content-type="institution" xlink:title="Yale Peabody Museum of Natural History, New Haven, USA" id="ABBRID0EXAAG" xlink:type="simple">YPM</abbrev>, <abbrev xmlns:xlink="http://www.w3.org/1999/xlink" content-type="institution" xlink:title="Museum of Comparative Zoology, Harvard University, Boston, USA" id="ABBRID0E3AAG" xlink:type="simple">MCZ</abbrev>, <abbrev xmlns:xlink="http://www.w3.org/1999/xlink" content-type="institution" xlink:title="Muséum national d’Histoire naturelle, Paris, France" id="ABBRID0EBBAG" xlink:type="simple">MNHN</abbrev>), and taxonomic descriptions by <xref ref-type="bibr" rid="B41">Verrill (1868b</xref>, <xref ref-type="bibr" rid="B42">1870</xref>) and <xref ref-type="bibr" rid="B3">Bayer (1958)</xref>. Diameter of the branches includes calyces. Measurements in millimetres.</p></caption><table id="TID0EMNBG" rules="all"><tbody><tr><th rowspan="1" colspan="1">Species</th><th rowspan="1" colspan="1">Colony colour</th><th rowspan="1" colspan="1">Colony shape and branching pattern</th><th rowspan="1" colspan="1">Maximum # branching</th><th rowspan="1" colspan="1">Length of terminal branchlets</th><th rowspan="1" colspan="1">Diameter of branchlets</th><th rowspan="1" colspan="1">Branch anastomosis</th><th rowspan="1" colspan="1">Calyx of branchlets</th><th rowspan="1" colspan="1">Presence of swollen calyx rims</th><th rowspan="1" colspan="1">Calyx arrangement at branchlets</th></tr><tr><td rowspan="1" colspan="1"><italic><tp:taxon-name><tp:taxon-name-part taxon-name-part-type="genus" reg="Psammogorgia">P.</tp:taxon-name-part> <tp:taxon-name-part taxon-name-part-type="species" reg="arbuscula">arbuscula</tp:taxon-name-part></tp:taxon-name></italic> (Verrill, 1866)</td><td rowspan="1" colspan="1">dark red</td><td rowspan="1" colspan="1">bushy, irregularly dichotomous</td><td rowspan="1" colspan="1">8</td><td rowspan="1" colspan="1">2.5–15</td><td rowspan="1" colspan="1">2–4</td><td rowspan="1" colspan="1">absent</td><td rowspan="1" colspan="1">prominent</td><td rowspan="1" colspan="1">yes</td><td rowspan="1" colspan="1">close</td></tr><tr><td rowspan="1" colspan="1"><tp:taxon-name><tp:taxon-name-part taxon-name-part-type="genus" reg="Psammogorgia">P.</tp:taxon-name-part> <tp:taxon-name-part taxon-name-part-type="species" reg="arbuscula">arbuscula</tp:taxon-name-part> <tp:taxon-name-part taxon-name-part-type="infraspecific-rank">var.</tp:taxon-name-part> <tp:taxon-name-part taxon-name-part-type="variety" reg="dowii">dowii</tp:taxon-name-part></tp:taxon-name> Verrill, 1868b</td><td rowspan="1" colspan="1">dark red</td><td rowspan="1" colspan="1">*flabellate, dichotomous</td><td rowspan="1" colspan="1">2</td><td rowspan="1" colspan="1">6–35</td><td rowspan="1" colspan="1">2</td><td rowspan="1" colspan="1">absent</td><td rowspan="1" colspan="1">slightly raised</td><td rowspan="1" colspan="1">no</td><td rowspan="1" colspan="1">sparse</td></tr><tr><td rowspan="1" colspan="1"><tp:taxon-name><tp:taxon-name-part taxon-name-part-type="genus" reg="Psammogorgia">P.</tp:taxon-name-part> <tp:taxon-name-part taxon-name-part-type="species" reg="arbuscula">arbuscula</tp:taxon-name-part> <tp:taxon-name-part taxon-name-part-type="infraspecific-rank">var.</tp:taxon-name-part> <tp:taxon-name-part taxon-name-part-type="variety" reg="pallida">pallida</tp:taxon-name-part></tp:taxon-name> Verrill, 1868b</td><td rowspan="1" colspan="1">yellowish</td><td rowspan="1" colspan="1">flabellate, irregularly dichotomous</td><td rowspan="1" colspan="1">15</td><td rowspan="1" colspan="1">40</td><td rowspan="1" colspan="1">2–3</td><td rowspan="1" colspan="1">absent</td><td rowspan="1" colspan="1">flat/ slightly raised</td><td rowspan="1" colspan="1">no</td><td rowspan="1" colspan="1">sparse</td></tr><tr><td rowspan="1" colspan="1"><italic><tp:taxon-name><tp:taxon-name-part taxon-name-part-type="genus" reg="Psammogorgia">P.</tp:taxon-name-part> <tp:taxon-name-part taxon-name-part-type="species" reg="fucosa">fucosa</tp:taxon-name-part></tp:taxon-name></italic> Valenciennes, 1846</td><td rowspan="1" colspan="1">reddish</td><td rowspan="1" colspan="1">bushy, irregularly dichotomous</td><td rowspan="1" colspan="1">12</td><td rowspan="1" colspan="1">12.7–25.4</td><td rowspan="1" colspan="1">3–4.5</td><td rowspan="1" colspan="1">absent</td><td rowspan="1" colspan="1">flat</td><td rowspan="1" colspan="1">no</td><td rowspan="1" colspan="1">sparse</td></tr><tr><td rowspan="1" colspan="1"><italic><tp:taxon-name><tp:taxon-name-part taxon-name-part-type="genus" reg="Psammogorgia">P.</tp:taxon-name-part> <tp:taxon-name-part taxon-name-part-type="species" reg="gracilis">gracilis</tp:taxon-name-part></tp:taxon-name></italic> Verrill, 1868</td><td rowspan="1" colspan="1">red</td><td rowspan="1" colspan="1">*flabellate, irregular dichotomous</td><td rowspan="1" colspan="1">9</td><td rowspan="1" colspan="1">60</td><td rowspan="1" colspan="1">1.5–1.6</td><td rowspan="1" colspan="1">absent</td><td rowspan="1" colspan="1">prominent</td><td rowspan="1" colspan="1">yes</td><td rowspan="1" colspan="1">close</td></tr><tr><td rowspan="1" colspan="1"><italic><tp:taxon-name><tp:taxon-name-part taxon-name-part-type="genus" reg="Psammogorgia">P.</tp:taxon-name-part> <tp:taxon-name-part taxon-name-part-type="species" reg="hookeri">hookeri</tp:taxon-name-part></tp:taxon-name></italic> Breedy &amp; Guzman, 2014</td><td rowspan="1" colspan="1">coral red</td><td rowspan="1" colspan="1">bushy, irregularly dichotomous</td><td rowspan="1" colspan="1">8</td><td rowspan="1" colspan="1">10–15</td><td rowspan="1" colspan="1">2–2.5</td><td rowspan="1" colspan="1">absent</td><td rowspan="1" colspan="1">prominent</td><td rowspan="1" colspan="1">yes</td><td rowspan="1" colspan="1">close</td></tr><tr><td rowspan="1" colspan="1">
                        <italic><tp:taxon-name><tp:taxon-name-part taxon-name-part-type="genus" reg="Psammogorgia">P.</tp:taxon-name-part> <tp:taxon-name-part taxon-name-part-type="species" reg="pax">pax</tp:taxon-name-part></tp:taxon-name></italic>
                        <xref ref-type="bibr" rid="B13">Breedy et al. 2020</xref>
                      </td><td rowspan="1" colspan="1">white</td><td rowspan="1" colspan="1">flabellate, irregularly dichotomous</td><td rowspan="1" colspan="1">20</td><td rowspan="1" colspan="1">10–125</td><td rowspan="1" colspan="1">3–4</td><td rowspan="1" colspan="1">present</td><td rowspan="1" colspan="1">slightly raised</td><td rowspan="1" colspan="1">no</td><td rowspan="1" colspan="1">sparse</td></tr><tr><td rowspan="1" colspan="1"><italic><tp:taxon-name><tp:taxon-name-part taxon-name-part-type="genus" reg="Psammogorgia">P.</tp:taxon-name-part> <tp:taxon-name-part taxon-name-part-type="species" reg="teres">teres</tp:taxon-name-part></tp:taxon-name></italic> Verrill, 1868</td><td rowspan="1" colspan="1">red orange</td><td rowspan="1" colspan="1">bushy, irregularly dichotomous</td><td rowspan="1" colspan="1">12</td><td rowspan="1" colspan="1">5–60</td><td rowspan="1" colspan="1">3–5</td><td rowspan="1" colspan="1">absent</td><td rowspan="1" colspan="1">flat</td><td rowspan="1" colspan="1">no</td><td rowspan="1" colspan="1">sparse</td></tr></tbody></table><table-wrap-foot><fn><p>*Data from <xref ref-type="bibr" rid="B41">Verrill (1868b)</xref>: syntype colony is small or a fragment.</p></fn></table-wrap-foot></table-wrap><table-wrap id="T2" position="float" orientation="portrait"><label>Table 2.</label><caption><p>Comparative features of sclerites of <italic><tp:taxon-name><tp:taxon-name-part taxon-name-part-type="genus" reg="Psammogorgia">Psammogorgia</tp:taxon-name-part></tp:taxon-name></italic> species in the tropical eastern Pacific Ocean according to an analysis of type material from museums (<abbrev xmlns:xlink="http://www.w3.org/1999/xlink" content-type="institution" xlink:title="Yale Peabody Museum of Natural History, New Haven, USA" id="ABBRID0EUOAG" xlink:type="simple">YPM</abbrev>, <abbrev xmlns:xlink="http://www.w3.org/1999/xlink" content-type="institution" xlink:title="Museum of Comparative Zoology, Harvard University, Boston, USA" id="ABBRID0EZOAG" xlink:type="simple">MCZ</abbrev>, <abbrev xmlns:xlink="http://www.w3.org/1999/xlink" content-type="institution" xlink:title="Muséum national d’Histoire naturelle, Paris, France" id="ABBRID0E5OAG" xlink:type="simple">MNHN</abbrev>) and taxonomic descriptions by <xref ref-type="bibr" rid="B41">Verrill (1868b</xref>, <xref ref-type="bibr" rid="B42">1870</xref>), <xref ref-type="bibr" rid="B3">Bayer (1958)</xref>, <xref ref-type="bibr" rid="B10">Breedy and Guzman (2014)</xref>, and <xref ref-type="bibr" rid="B13">Breedy et al. (2020)</xref>.</p></caption><table id="TID0E12BG" rules="all"><tbody><tr><th rowspan="1" colspan="1">Species</th><th rowspan="1" colspan="1">Spindle length (mm)</th><th rowspan="1" colspan="1">Wart club length (mm)</th><th rowspan="1" colspan="1">Radiates length (mm)</th><th rowspan="1" colspan="1">Anthocodials length (mm)</th><th rowspan="1" colspan="1">Colour of coenenchymal sclerites</th><th rowspan="1" colspan="1">Colour of anthocodial sclerites</th></tr><tr><td rowspan="1" colspan="1"><italic><tp:taxon-name><tp:taxon-name-part taxon-name-part-type="genus" reg="Psammogorgia">P.</tp:taxon-name-part> <tp:taxon-name-part taxon-name-part-type="species" reg="arbuscula">arbuscula</tp:taxon-name-part></tp:taxon-name></italic> (Verrill, 1866)</td><td rowspan="1" colspan="1">0.14–0.30</td><td rowspan="1" colspan="1">0.09–0.18</td><td rowspan="1" colspan="1">0.07–0.13</td><td rowspan="1" colspan="1">0.12–0.26</td><td rowspan="1" colspan="1">dark red, red, orange</td><td rowspan="1" colspan="1">red, orange</td></tr><tr><td rowspan="1" colspan="1"><tp:taxon-name><tp:taxon-name-part taxon-name-part-type="genus" reg="Psammogorgia">P.</tp:taxon-name-part> <tp:taxon-name-part taxon-name-part-type="species" reg="arbuscula">arbuscula</tp:taxon-name-part> <tp:taxon-name-part taxon-name-part-type="infraspecific-rank">var.</tp:taxon-name-part> <tp:taxon-name-part taxon-name-part-type="variety" reg="dowii">dowii</tp:taxon-name-part></tp:taxon-name> Verrill, 1868</td><td rowspan="1" colspan="1">0.14–0.21</td><td rowspan="1" colspan="1">0.11–0.18</td><td rowspan="1" colspan="1">0.13–0.15</td><td rowspan="1" colspan="1">0.12–0.20</td><td rowspan="1" colspan="1">dark red, red, orange</td><td rowspan="1" colspan="1">red, orange</td></tr><tr><td rowspan="1" colspan="1"><tp:taxon-name><tp:taxon-name-part taxon-name-part-type="genus" reg="Psammogorgia">P.</tp:taxon-name-part> <tp:taxon-name-part taxon-name-part-type="species" reg="arbuscula">arbuscula</tp:taxon-name-part> <tp:taxon-name-part taxon-name-part-type="infraspecific-rank">var.</tp:taxon-name-part> <tp:taxon-name-part taxon-name-part-type="variety" reg="pallida">pallida</tp:taxon-name-part></tp:taxon-name> Verrill, 1868</td><td rowspan="1" colspan="1">0.15–0.23</td><td rowspan="1" colspan="1">0.11–0.16</td><td rowspan="1" colspan="1">0.08–0.16</td><td rowspan="1" colspan="1">0.11–0.23</td><td rowspan="1" colspan="1">pale pink, colourless</td><td rowspan="1" colspan="1">orange red</td></tr><tr><td rowspan="1" colspan="1"><italic><tp:taxon-name><tp:taxon-name-part taxon-name-part-type="genus" reg="Psammogorgia">P.</tp:taxon-name-part> <tp:taxon-name-part taxon-name-part-type="species" reg="fucosa">fucosa</tp:taxon-name-part></tp:taxon-name></italic> Valenciennes, 1846</td><td rowspan="1" colspan="1">0.10–0.22</td><td rowspan="1" colspan="1">0.10–0.18</td><td rowspan="1" colspan="1">0.09–0.11</td><td rowspan="1" colspan="1">0.10–0.21</td><td rowspan="1" colspan="1">red, pink, colourless</td><td rowspan="1" colspan="1">red</td></tr><tr><td rowspan="1" colspan="1"><italic><tp:taxon-name><tp:taxon-name-part taxon-name-part-type="genus" reg="Psammogorgia">P.</tp:taxon-name-part> <tp:taxon-name-part taxon-name-part-type="species" reg="gracilis">gracilis</tp:taxon-name-part></tp:taxon-name></italic> Verrill, 1868</td><td rowspan="1" colspan="1">0.12–0.24</td><td rowspan="1" colspan="1">0.11–0.25</td><td rowspan="1" colspan="1">0.08–0.10</td><td rowspan="1" colspan="1">0.11–0.20</td><td rowspan="1" colspan="1">red, orange, yellow</td><td rowspan="1" colspan="1">orange, pale yellow</td></tr><tr><td rowspan="1" colspan="1"><italic><tp:taxon-name><tp:taxon-name-part taxon-name-part-type="genus" reg="Psammogorgia">P.</tp:taxon-name-part> <tp:taxon-name-part taxon-name-part-type="species" reg="hookeri">hookeri</tp:taxon-name-part></tp:taxon-name></italic> Breedy &amp; Guzman, 2014</td><td rowspan="1" colspan="1">0.12–0.19</td><td rowspan="1" colspan="1">0.11–0.16</td><td rowspan="1" colspan="1">0.09–0.11</td><td rowspan="1" colspan="1">0.10–0.18</td><td rowspan="1" colspan="1">coral red, reddish</td><td rowspan="1" colspan="1">yellowish, pale pink</td></tr><tr><td rowspan="1" colspan="1">
                        <italic><tp:taxon-name><tp:taxon-name-part taxon-name-part-type="genus" reg="Psammogorgia">P.</tp:taxon-name-part> <tp:taxon-name-part taxon-name-part-type="species" reg="pax">pax</tp:taxon-name-part></tp:taxon-name></italic>
                        <xref ref-type="bibr" rid="B13">Breedy et al. 2020</xref>
                      </td><td rowspan="1" colspan="1">0.21–0.24</td><td rowspan="1" colspan="1">0.13–0.33</td><td rowspan="1" colspan="1">not found</td><td rowspan="1" colspan="1">0.21–0.26</td><td rowspan="1" colspan="1">colourless</td><td rowspan="1" colspan="1">orange</td></tr><tr><td rowspan="1" colspan="1"><italic><tp:taxon-name><tp:taxon-name-part taxon-name-part-type="genus" reg="Psammogorgia">P.</tp:taxon-name-part> <tp:taxon-name-part taxon-name-part-type="species" reg="teres">teres</tp:taxon-name-part></tp:taxon-name></italic> Verrill, 1868</td><td rowspan="1" colspan="1">0.11–0.20</td><td rowspan="1" colspan="1">0.07–0.16</td><td rowspan="1" colspan="1">0.07–0.14</td><td rowspan="1" colspan="1">0.13–0.26</td><td rowspan="1" colspan="1">red, orange, colourless</td><td rowspan="1" colspan="1">pale yellow, colourless</td></tr></tbody></table></table-wrap><p><xref ref-type="bibr" rid="B3">Bayer (1958)</xref> treated specimen <abbrev xmlns:xlink="http://www.w3.org/1999/xlink" content-type="institution" xlink:title="Museum of Comparative Zoology, Harvard University, Boston, USA" id="ABBRID0EWZAG" xlink:type="simple">MCZ</abbrev> 4022 as the holotype for the species however, Verrill did not designate a holotype. <xref ref-type="bibr" rid="B39">Verrill´s 1866</xref> original description of <italic><tp:taxon-name><tp:taxon-name-part taxon-name-part-type="genus" reg="Echinogorgia">Echinogorgia</tp:taxon-name-part> <tp:taxon-name-part taxon-name-part-type="species" reg="arbuscula">arbuscula</tp:taxon-name-part></tp:taxon-name></italic> is general, and he did not describe specimen <abbrev xmlns:xlink="http://www.w3.org/1999/xlink" content-type="institution" xlink:title="Museum of Comparative Zoology, Harvard University, Boston, USA" id="ABBRID0EK1AG" xlink:type="simple">MCZ</abbrev> 4022 specifically. We consider specimen <abbrev xmlns:xlink="http://www.w3.org/1999/xlink" content-type="institution" xlink:title="Yale Peabody Museum of Natural History, New Haven, USA" id="ABBRID0EP1AG" xlink:type="simple">YPM</abbrev> 573 more representative of the species and designate this as the lectotype to clearly establish the taxonomic status of <italic><tp:taxon-name><tp:taxon-name-part taxon-name-part-type="genus" reg="Psammogorgia">P.</tp:taxon-name-part> <tp:taxon-name-part taxon-name-part-type="species" reg="arbuscula">arbuscula</tp:taxon-name-part></tp:taxon-name></italic>.</p></tp:treatment-sec><ref-list><ref id="B27"><mixed-citation xmlns:xlink="http://www.w3.org/1999/xlink" xlink:type="simple"><person-group><name name-style="western"><surname>Nutting</surname><given-names>CC</given-names></name></person-group> (<year>1909</year>) <article-title><tp:taxon-name><tp:taxon-name-part taxon-name-part-type="subclass">Alcyonaria</tp:taxon-name-part></tp:taxon-name> of the California coast.</article-title><source>Proceedings of the United States National Museum</source><volume>35</volume>: <fpage>681</fpage>–<lpage>727</lpage>. <ext-link xlink:type="simple" ext-link-type="doi" xlink:href="10.5479/si.00963801.35-1658.681">https://doi.org/10.5479/si.00963801.35-1658.681</ext-link></mixed-citation></ref><ref id="B28"><mixed-citation xmlns:xlink="http://www.w3.org/1999/xlink" xlink:type="simple"><person-group><name name-style="western"><surname>Nutting</surname><given-names>CC</given-names></name></person-group> (<year>1910</year>) The <tp:taxon-name><tp:taxon-name-part taxon-name-part-type="order">Gorgonacea</tp:taxon-name-part></tp:taxon-name> of the Siboga Expedition. IV. The <tp:taxon-name><tp:taxon-name-part taxon-name-part-type="family">Plexauridae</tp:taxon-name-part></tp:taxon-name>. Siboga Expedition Monograph 13b1: 1–20. [+ 4 pls] <ext-link xlink:type="simple" ext-link-type="uri" xlink:href="https://biodiversitylibrary.org/page/12044392">https://biodiversitylibrary.org/page/12044392</ext-link></mixed-citation></ref><ref id="B22"><mixed-citation xmlns:xlink="http://www.w3.org/1999/xlink" xlink:type="simple"><person-group><name name-style="western"><surname>Kükenthal</surname><given-names>W</given-names></name></person-group> (<year>1919</year>) <tp:taxon-name><tp:taxon-name-part taxon-name-part-type="suborder">Gorgonaria</tp:taxon-name-part></tp:taxon-name>. Wissenschaftliche Ergebnisse der deutsche Tiefsee-Expeditionen “<italic>Valdivia</italic>” 1898–99, 13(2): 1–946.</mixed-citation></ref><ref id="B23"><mixed-citation xmlns:xlink="http://www.w3.org/1999/xlink" xlink:type="simple"><person-group><name name-style="western"><surname>Kükenthal</surname><given-names>W</given-names></name></person-group> (<year>1924</year>) <source><tp:taxon-name><tp:taxon-name-part taxon-name-part-type="suborder">Gorgonaria</tp:taxon-name-part></tp:taxon-name>. Das Tierreich, Vol. 47.</source><publisher-name>Walter de Gruyter and Company</publisher-name>, <publisher-loc>Berlin, und Leipzig</publisher-loc>, <size units="page">478 pp</size>.</mixed-citation></ref><ref id="B3"><mixed-citation xmlns:xlink="http://www.w3.org/1999/xlink" xlink:type="simple"><person-group><name name-style="western"><surname>Bayer</surname><given-names>FM</given-names></name></person-group> (<year>1958</year>) <article-title>Les Octocoralliaires plexaurides des cótes occidentals d’Amérique.</article-title><source>Mémoires du Muséum National d’Histoire Naturelle, Nouvelle Séries, Série A (Zoologie)</source><volume>16</volume>(<issue>2</issue>): <fpage>41</fpage>–<lpage>56</lpage>. <ext-link xlink:type="simple" ext-link-type="uri" xlink:href="https://repository.si.edu/handle/10088/891">https://repository.si.edu/handle/10088/891</ext-link></mixed-citation></ref><ref id="B20"><mixed-citation xmlns:xlink="http://www.w3.org/1999/xlink" xlink:type="simple"><person-group><name name-style="western"><surname>Harden</surname><given-names>DG</given-names></name></person-group> (<year>1979</year>) Intuitive and Numerical Classification of East Pacific <tp:taxon-name><tp:taxon-name-part taxon-name-part-type="order">Gorgonacea</tp:taxon-name-part></tp:taxon-name> (<tp:taxon-name><tp:taxon-name-part taxon-name-part-type="subclass">Octocorallia</tp:taxon-name-part></tp:taxon-name>). PhD thesis, Illinois, Illinois State University.</mixed-citation></ref><ref id="B39"><mixed-citation xmlns:xlink="http://www.w3.org/1999/xlink" xlink:type="simple"><person-group><name name-style="western"><surname>Verrill</surname><given-names>AE</given-names></name></person-group> (<year>1866</year>) <article-title>On the polyps and corals from Panama with descriptions of new species.</article-title><source>Proceedings of the Boston Society of Natural History</source><volume>10</volume>: <fpage>323</fpage>–<lpage>333</lpage>.</mixed-citation></ref><ref id="B41"><mixed-citation xmlns:xlink="http://www.w3.org/1999/xlink" xlink:type="simple"><person-group><name name-style="western"><surname>Verrill</surname><given-names>AE</given-names></name></person-group> (<year>1868b</year>) <article-title>Notes on <tp:taxon-name><tp:taxon-name-part taxon-name-part-type="subkingdom">Radiata</tp:taxon-name-part></tp:taxon-name> in the Museum of Yale College, with descriptions of new genera and species. No. 6. Review of the corals and polyps of the West Coast of America.</article-title><source>Transactions of the Connecticut Academy of Arts and Sciences, (Second Edition)</source><volume>1</volume>(<issue>2</issue>): <fpage>377</fpage>–<lpage>558</lpage>. [pl. 6] <ext-link xlink:type="simple" ext-link-type="uri" xlink:href="https://biodiversitylibrary.org/page/13465394">https://biodiversitylibrary.org/page/13465394</ext-link></mixed-citation></ref><ref id="B2"><mixed-citation xmlns:xlink="http://www.w3.org/1999/xlink" xlink:type="simple"><person-group><name name-style="western"><surname>Bayer</surname><given-names>FM</given-names></name></person-group> (<year>1956</year>) <tp:taxon-name><tp:taxon-name-part taxon-name-part-type="subclass">Octocorallia</tp:taxon-name-part></tp:taxon-name>, Part F. <tp:taxon-name><tp:taxon-name-part taxon-name-part-type="phylum">Coelenterata</tp:taxon-name-part></tp:taxon-name>. In: Moore RC (Ed.) Treatise on Invertebrate Paleontology. Geological Society of America and University of Kansas Press, Lawrence-Kansas, F166–F231.</mixed-citation></ref><ref id="B42"><mixed-citation xmlns:xlink="http://www.w3.org/1999/xlink" xlink:type="simple"><person-group><name name-style="western"><surname>Verrill</surname><given-names>AE</given-names></name></person-group> (<year>1870</year>) Critical remarks on the halcyonoid polyps with descriptions of new species in the Museum of Yale College, No. 4. American Journal of Science and Arts, Series 2, 48: 419–429.</mixed-citation></ref><ref id="B13"><mixed-citation xmlns:xlink="http://www.w3.org/1999/xlink" xlink:type="simple"><person-group><name name-style="western"><surname>Breedy</surname><given-names>O</given-names></name><name name-style="western"><surname>Guzman</surname><given-names>HM</given-names></name><name name-style="western"><surname>Murillo</surname><given-names>C</given-names></name><name name-style="western"><surname>Vargas</surname><given-names>S</given-names></name></person-group> (<year>2020</year>) <article-title>A new species of the genus <italic><tp:taxon-name><tp:taxon-name-part taxon-name-part-type="genus">Psammogorgia</tp:taxon-name-part></tp:taxon-name></italic> (<tp:taxon-name><tp:taxon-name-part taxon-name-part-type="phylum">Cnidaria</tp:taxon-name-part></tp:taxon-name>: <tp:taxon-name><tp:taxon-name-part taxon-name-part-type="class">Anthozoa</tp:taxon-name-part></tp:taxon-name>: <tp:taxon-name><tp:taxon-name-part taxon-name-part-type="subclass">Octocorallia</tp:taxon-name-part></tp:taxon-name>) from the Hannibal Bank in Pacific Panamá.</article-title><source>Bulletin of Marine Science</source><volume>96</volume>(<issue>1</issue>): <fpage>169</fpage>–<lpage>179</lpage>. <ext-link xlink:type="simple" ext-link-type="doi" xlink:href="10.5343/bms.2019.0072">https://doi.org/10.5343/bms.2019.0072</ext-link></mixed-citation></ref><ref id="B10"><mixed-citation xmlns:xlink="http://www.w3.org/1999/xlink" xlink:type="simple"><person-group><name name-style="western"><surname>Breedy</surname><given-names>O</given-names></name><name name-style="western"><surname>Guzman</surname><given-names>HM</given-names></name></person-group> (<year>2014</year>) <article-title>A new species of alcyonacean octocoral from the Peruvian Zoogeographic Region.</article-title><source>Journal of the Marine Biological Association</source><volume>94</volume>(<issue>3</issue>): <fpage>493</fpage>–<lpage>498</lpage>. <ext-link xlink:type="simple" ext-link-type="doi" xlink:href="10.1017/S0025315413001835">https://doi.org/10.1017/S0025315413001835</ext-link></mixed-citation></ref></ref-list></tp:taxon-treatment>
