# Supplementary material for: A revision of the genus Psammogorgia Verrill, 1868 (Cnidaria, Anthozoa, Octocorallia) in the tropical eastern Pacific Ocean
Source: Zookeys. 2020 Aug 19;961:1–30. doi: 10.3897/zookeys.961.54846 (PMC7449986; doi:10.3897/zookeys.961.54846)
Supplement: XML Treatment for Psammogorgia arbuscula var. dowii [file zookeys.961.54846-treatment3.xml]

<!DOCTYPE tp:taxon-treatment
  PUBLIC "-//TaxonX//DTD Taxonomic Treatment Publishing DTD v0 20100105//EN" "tax-treatment-NSO.dtd">
<tp:taxon-treatment xmlns:tp="http://www.plazi.org/taxpub"><tp:treatment-meta><kwd-group><label>Taxon classification</label><kwd><named-content xmlns:xlink="http://www.w3.org/1999/xlink" content-type="kingdom">Animalia</named-content></kwd><kwd><named-content xmlns:xlink="http://www.w3.org/1999/xlink" content-type="order">Alcyonacea</named-content></kwd><kwd><named-content xmlns:xlink="http://www.w3.org/1999/xlink" content-type="family">Plexauridae</named-content></kwd></kwd-group><mixed-citation publication-type="journal"><person-group><name><surname>Breedy</surname><given-names>Odalisca</given-names></name><name><surname>Guzman</surname><given-names>Hector M.</given-names></name></person-group><article-title>A revision of the genus <italic><tp:taxon-name><tp:taxon-name-part taxon-name-part-type="genus" reg="Psammogorgia">Psammogorgia</tp:taxon-name-part></tp:taxon-name></italic> Verrill, 1868 (<tp:taxon-name><tp:taxon-name-part taxon-name-part-type="phylum">Cnidaria</tp:taxon-name-part></tp:taxon-name>, <tp:taxon-name><tp:taxon-name-part taxon-name-part-type="class">Anthozoa</tp:taxon-name-part></tp:taxon-name>, <tp:taxon-name><tp:taxon-name-part taxon-name-part-type="subclass">Octocorallia</tp:taxon-name-part></tp:taxon-name>) in the tropical eastern Pacific Ocean</article-title><source>Zookeys</source><day>19</day><month>8</month><year>2020</year><volume>961</volume><fpage>1</fpage><lpage>30</lpage><pub-id pub-id-type="doi">10.3897/zookeys.961.54846</pub-id></mixed-citation></tp:treatment-meta><tp:nomenclature><tp:taxon-name><object-id xmlns:xlink="http://www.w3.org/1999/xlink" content-type="arpha" xlink:type="simple">8FFB2F24-43E1-5FD8-89BC-6B1423B95F3F</object-id>
                <tp:taxon-name-part taxon-name-part-type="genus" reg="Psammogorgia">Psammogorgia</tp:taxon-name-part>
                <tp:taxon-name-part taxon-name-part-type="species" reg="arbuscula">arbuscula</tp:taxon-name-part>
                <tp:taxon-name-part taxon-name-part-type="infraspecific-rank">var.</tp:taxon-name-part>
                <tp:taxon-name-part taxon-name-part-type="variety" reg="dowii">dowii</tp:taxon-name-part>
              </tp:taxon-name><tp:taxon-authority>Verrill, 1868</tp:taxon-authority><xref ref-type="fig" rid="F5">Figures 5</xref><xref ref-type="fig" rid="F6">, 6</xref><tp:nomenclature-citation-list><tp:nomenclature-citation><tp:taxon-name>
                    <tp:taxon-name-part taxon-name-part-type="genus" reg="Psammogorgia">Psammogorgia</tp:taxon-name-part> <tp:taxon-name-part taxon-name-part-type="species" reg="arbuscula">arbuscula</tp:taxon-name-part> <tp:taxon-name-part taxon-name-part-type="infraspecific-rank">var.</tp:taxon-name-part> <tp:taxon-name-part taxon-name-part-type="variety" reg="dowii">dowii</tp:taxon-name-part></tp:taxon-name><comment>Verrill, 1868b: 415; <xref ref-type="bibr" rid="B22">Kükenthal 1919</xref>: 237; <xref ref-type="bibr" rid="B20">Harden 1979</xref>: 117.</comment></tp:nomenclature-citation><tp:nomenclature-citation><tp:taxon-name>
                    <tp:taxon-name-part taxon-name-part-type="genus" reg="Psammogorgia">Psammogorgia</tp:taxon-name-part> <tp:taxon-name-part taxon-name-part-type="species" reg="arbuscula">arbuscula</tp:taxon-name-part> <tp:taxon-name-part taxon-name-part-type="subspecies" reg="dowii">dowii</tp:taxon-name-part></tp:taxon-name><comment>Kükenthal, 1924: 107.</comment></tp:nomenclature-citation></tp:nomenclature-citation-list></tp:nomenclature><tp:treatment-sec sec-type="type material" id="SECID0E64AG"><title>Type material.</title><p><bold><italic>Syntypes</italic></bold>: <abbrev xmlns:xlink="http://www.w3.org/1999/xlink" content-type="institution" xlink:title="Yale Peabody Museum of Natural History, New Haven, USA" id="ABBRID0EK5AG" xlink:type="simple">YPM</abbrev> 1787, dry, Pearl Islands, Panamá, F.H. Bradley, 1866–1867, no additional data. <abbrev xmlns:xlink="http://www.w3.org/1999/xlink" content-type="institution" xlink:title="Yale Peabody Museum of Natural History, New Haven, USA" id="ABBRID0EP5AG" xlink:type="simple">YPM</abbrev> 8684 (fragments, mixture of species), not <tp:taxon-name><tp:taxon-name-part taxon-name-part-type="genus" reg="Psammogorgia">P.</tp:taxon-name-part> <tp:taxon-name-part taxon-name-part-type="species" reg="arbuscula">arbuscula</tp:taxon-name-part> <tp:taxon-name-part taxon-name-part-type="infraspecific-rank">var.</tp:taxon-name-part> <tp:taxon-name-part taxon-name-part-type="variety" reg="dowii">dowii</tp:taxon-name-part></tp:taxon-name>, dry, Pearl Islands, Panamá, F.H. Bradley, 1866–1867, no additional data.</p></tp:treatment-sec><tp:treatment-sec sec-type="description" id="SECID0EF6AG"><title>Description.</title><p>The syntype <abbrev xmlns:xlink="http://www.w3.org/1999/xlink" content-type="institution" xlink:title="Yale Peabody Museum of Natural History, New Haven, USA" id="ABBRID0EL6AG" xlink:type="simple">YPM</abbrev> 1787 is a small, 5.8 cm long dark red colony of two dichotomous branches. A 1.1 cm long stem arises from an oval holdfast ~ 1 cm in diameter (Fig. <xref ref-type="fig" rid="F5">5A</xref>). The holdfast is covered by a thin layer of coenenchyme without polyps. The stem is 2.0 mm in diameter and bifurcates, subdividing in two branchlets up to 3.5 cm long. The branchlets are of the same diameter as the stem, with rounded tips. The branchlets bifurcate at angles of 45°, ascending parallel and are slightly curved. Terminal branchlets are 6–35 mm long (Fig. <xref ref-type="fig" rid="F5">5A</xref>). The coenenchyme is granulose and brittle. Coenenchymal sclerites are of different forms: irregular spindles with acute or bifurcated ends, some are slightly curved (Fig. <xref ref-type="fig" rid="F6">6A</xref>), 0.14–0.21 mm long and 0.05–0.09 mm wide. Warty radiates and crosses are 0.13–0.15 mm long and 0.10–0.11 mm wide (Fig. <xref ref-type="fig" rid="F6">6B</xref>). Wart-clubs are 0.11–0.18 mm long and 0.05–0.085 mm wide at the expanded head being variable in form with a larger end expanded and covered with thorny warts and leaf-like projections (Fig. <xref ref-type="fig" rid="F6">6C</xref>). Coenenchymal sclerites are of various colours: orange, red, and darker (Fig. <xref ref-type="fig" rid="F5">5C</xref>).</p><fig id="F5" position="float" orientation="portrait"><object-id xmlns:xlink="http://www.w3.org/1999/xlink" content-type="doi" xlink:type="simple">10.3897/zookeys.961.54846.figure5</object-id><object-id xmlns:xlink="http://www.w3.org/1999/xlink" content-type="arpha" xlink:type="simple">1D449691-C79E-53DE-A4A3-4FF28A8CA407</object-id><label>Figure 5.</label><caption><p><tp:taxon-name><tp:taxon-name-part taxon-name-part-type="genus" reg="Psammogorgia">Psammogorgia</tp:taxon-name-part> <tp:taxon-name-part taxon-name-part-type="species" reg="arbuscula">arbuscula</tp:taxon-name-part> <tp:taxon-name-part taxon-name-part-type="infraspecific-rank">var.</tp:taxon-name-part> <tp:taxon-name-part taxon-name-part-type="variety" reg="dowii">dowii</tp:taxon-name-part></tp:taxon-name> Verrill, 1868. <abbrev xmlns:xlink="http://www.w3.org/1999/xlink" content-type="institution" xlink:title="Yale Peabody Museum of Natural History, New Haven, USA" id="ABBRID0EBBBG" xlink:type="simple">YPM</abbrev> 1787 <bold>A</bold> colony <bold>B</bold> detail of branches <bold>C</bold> coenenchymal and anthocodial sclerites.</p></caption><graphic xmlns:xlink="http://www.w3.org/1999/xlink" xlink:href="zookeys-961-001-g005.jpg" position="float" orientation="portrait" xlink:type="simple" id="oo_442678.jpg"><uri content-type="original_file" xlink:type="simple">https://binary.pensoft.net/fig/442678</uri></graphic></fig><p>The calyces are arranged all around the branches, not very close, slightly raised up to 0.5 mm tall as small mounds composed of eight marginal lobes with small polyp apertures at the summits (Fig. <xref ref-type="fig" rid="F5">5B</xref>). Thorny, irregular spindles and some wart-clubs appear often, around the calyx aperture. The anthocodial armature is well developed and composed of spiny spindles arranged in a collaret and points, 0.12–0.20 mm long and 0.032–0.056 mm wide (Fig. <xref ref-type="fig" rid="F6">6D</xref>); its flat rods are with small tubercles and scattered warts. Anthocodial sclerites are red and orange (Fig. <xref ref-type="fig" rid="F5">5C</xref>).</p><fig id="F6" position="float" orientation="portrait"><object-id xmlns:xlink="http://www.w3.org/1999/xlink" content-type="doi" xlink:type="simple">10.3897/zookeys.961.54846.figure6</object-id><object-id xmlns:xlink="http://www.w3.org/1999/xlink" content-type="arpha" xlink:type="simple">82363250-8CAB-5A3D-A37A-B5A017025EFA</object-id><label>Figure 6.</label><caption><p><tp:taxon-name><tp:taxon-name-part taxon-name-part-type="genus" reg="Psammogorgia">Psammogorgia</tp:taxon-name-part> <tp:taxon-name-part taxon-name-part-type="species" reg="arbuscula">arbuscula</tp:taxon-name-part> <tp:taxon-name-part taxon-name-part-type="infraspecific-rank">var.</tp:taxon-name-part> <tp:taxon-name-part taxon-name-part-type="variety" reg="dowii">dowii</tp:taxon-name-part></tp:taxon-name> Verrill, 1868. <abbrev xmlns:xlink="http://www.w3.org/1999/xlink" content-type="institution" xlink:title="Yale Peabody Museum of Natural History, New Haven, USA" id="ABBRID0EYCBG" xlink:type="simple">YPM</abbrev> 1787 <bold>A</bold> spindles <bold>B</bold> radiate and cross <bold>C</bold> wart clubs <bold>D</bold> anthocodial spindles.</p></caption><graphic xmlns:xlink="http://www.w3.org/1999/xlink" xlink:href="zookeys-961-001-g006.jpg" position="float" orientation="portrait" xlink:type="simple" id="oo_442679.jpg"><uri content-type="original_file" xlink:type="simple">https://binary.pensoft.net/fig/442679</uri></graphic></fig></tp:treatment-sec><tp:treatment-sec sec-type="remarks" id="SECID0EKDBG"><title>Remarks and comparison.</title><p>The calyces in this specimen are more separated and do not have swollen polyp apertures as in <italic><tp:taxon-name><tp:taxon-name-part taxon-name-part-type="genus" reg="Psammogorgia">P.</tp:taxon-name-part> <tp:taxon-name-part taxon-name-part-type="species" reg="arbuscula">arbuscula</tp:taxon-name-part> <tp:taxon-name-part taxon-name-part-type="subspecies" reg="typica">typica</tp:taxon-name-part></tp:taxon-name></italic>. <xref ref-type="bibr" rid="B41">Verrill (1868b)</xref> mentioned a more flabellate colony but <abbrev xmlns:xlink="http://www.w3.org/1999/xlink" content-type="institution" xlink:title="Yale Peabody Museum of Natural History, New Haven, USA" id="ABBRID0EDEBG" xlink:type="simple">YPM</abbrev> 1787 is not flabellate having only a few branches. <xref ref-type="bibr" rid="B41">Verrill (1868b)</xref> did not provide data approximately the size of sclerites of this variety, uniquely pointing out that the sclerites resemble the ones of <italic><tp:taxon-name><tp:taxon-name-part taxon-name-part-type="genus" reg="Psammogorgia">P.</tp:taxon-name-part> <tp:taxon-name-part taxon-name-part-type="species" reg="arbuscula">arbuscula</tp:taxon-name-part> <tp:taxon-name-part taxon-name-part-type="subspecies" reg="typica">typica</tp:taxon-name-part></tp:taxon-name></italic>. We found that the sclerites of the only specimen of this variety are smaller and similar to, the ones of <italic><tp:taxon-name><tp:taxon-name-part taxon-name-part-type="genus" reg="Psammogorgia">P.</tp:taxon-name-part> <tp:taxon-name-part taxon-name-part-type="species" reg="arbuscula">arbuscula</tp:taxon-name-part> <tp:taxon-name-part taxon-name-part-type="subspecies" reg="typica">typica</tp:taxon-name-part></tp:taxon-name></italic>. Specimen <abbrev xmlns:xlink="http://www.w3.org/1999/xlink" content-type="institution" xlink:title="Yale Peabody Museum of Natural History, New Haven, USA" id="ABBRID0EKFBG" xlink:type="simple">YPM</abbrev> 8684 corresponds to several colony fragments belonging to <italic><tp:taxon-name><tp:taxon-name-part taxon-name-part-type="genus" reg="Psammogorgia">P.</tp:taxon-name-part> <tp:taxon-name-part taxon-name-part-type="species" reg="teres">teres</tp:taxon-name-part></tp:taxon-name></italic>, <italic><tp:taxon-name><tp:taxon-name-part taxon-name-part-type="genus" reg="Psammogorgia">P.</tp:taxon-name-part> <tp:taxon-name-part taxon-name-part-type="species" reg="arbuscula">arbuscula</tp:taxon-name-part></tp:taxon-name></italic> and an undetermined species.</p></tp:treatment-sec><tp:treatment-sec sec-type="distribution" id="SECID0EFGBG"><title>Distribution.</title><p>Tropical eastern Pacific: only reported from the type locality, Pearl Islands, Panamá.</p></tp:treatment-sec><ref-list><ref id="B22"><mixed-citation xmlns:xlink="http://www.w3.org/1999/xlink" xlink:type="simple"><person-group><name name-style="western"><surname>Kükenthal</surname><given-names>W</given-names></name></person-group> (<year>1919</year>) <tp:taxon-name><tp:taxon-name-part taxon-name-part-type="suborder">Gorgonaria</tp:taxon-name-part></tp:taxon-name>. Wissenschaftliche Ergebnisse der deutsche Tiefsee-Expeditionen “<italic>Valdivia</italic>” 1898–99, 13(2): 1–946.</mixed-citation></ref><ref id="B20"><mixed-citation xmlns:xlink="http://www.w3.org/1999/xlink" xlink:type="simple"><person-group><name name-style="western"><surname>Harden</surname><given-names>DG</given-names></name></person-group> (<year>1979</year>) Intuitive and Numerical Classification of East Pacific <tp:taxon-name><tp:taxon-name-part taxon-name-part-type="order">Gorgonacea</tp:taxon-name-part></tp:taxon-name> (<tp:taxon-name><tp:taxon-name-part taxon-name-part-type="subclass">Octocorallia</tp:taxon-name-part></tp:taxon-name>). PhD thesis, Illinois, Illinois State University.</mixed-citation></ref><ref id="B41"><mixed-citation xmlns:xlink="http://www.w3.org/1999/xlink" xlink:type="simple"><person-group><name name-style="western"><surname>Verrill</surname><given-names>AE</given-names></name></person-group> (<year>1868b</year>) <article-title>Notes on <tp:taxon-name><tp:taxon-name-part taxon-name-part-type="subkingdom">Radiata</tp:taxon-name-part></tp:taxon-name> in the Museum of Yale College, with descriptions of new genera and species. No. 6. Review of the corals and polyps of the West Coast of America.</article-title><source>Transactions of the Connecticut Academy of Arts and Sciences, (Second Edition)</source><volume>1</volume>(<issue>2</issue>): <fpage>377</fpage>–<lpage>558</lpage>. [pl. 6] <ext-link xlink:type="simple" ext-link-type="uri" xlink:href="https://biodiversitylibrary.org/page/13465394">https://biodiversitylibrary.org/page/13465394</ext-link></mixed-citation></ref></ref-list></tp:taxon-treatment>
