# Supplementary material for: A revision of the genus Psammogorgia Verrill, 1868 (Cnidaria, Anthozoa, Octocorallia) in the tropical eastern Pacific Ocean
Source: Zookeys. 2020 Aug 19;961:1–30. doi: 10.3897/zookeys.961.54846 (PMC7449986; doi:10.3897/zookeys.961.54846)
Supplement: XML Treatment for Psammogorgia arbuscula var. pallida [file zookeys.961.54846-treatment4.xml]

<!DOCTYPE tp:taxon-treatment
  PUBLIC "-//TaxonX//DTD Taxonomic Treatment Publishing DTD v0 20100105//EN" "tax-treatment-NSO.dtd">
<tp:taxon-treatment xmlns:tp="http://www.plazi.org/taxpub"><tp:treatment-meta><kwd-group><label>Taxon classification</label><kwd><named-content xmlns:xlink="http://www.w3.org/1999/xlink" content-type="kingdom">Animalia</named-content></kwd><kwd><named-content xmlns:xlink="http://www.w3.org/1999/xlink" content-type="order">Alcyonacea</named-content></kwd><kwd><named-content xmlns:xlink="http://www.w3.org/1999/xlink" content-type="family">Plexauridae</named-content></kwd></kwd-group><mixed-citation publication-type="journal"><person-group><name><surname>Breedy</surname><given-names>Odalisca</given-names></name><name><surname>Guzman</surname><given-names>Hector M.</given-names></name></person-group><article-title>A revision of the genus <italic><tp:taxon-name><tp:taxon-name-part taxon-name-part-type="genus" reg="Psammogorgia">Psammogorgia</tp:taxon-name-part></tp:taxon-name></italic> Verrill, 1868 (<tp:taxon-name><tp:taxon-name-part taxon-name-part-type="phylum">Cnidaria</tp:taxon-name-part></tp:taxon-name>, <tp:taxon-name><tp:taxon-name-part taxon-name-part-type="class">Anthozoa</tp:taxon-name-part></tp:taxon-name>, <tp:taxon-name><tp:taxon-name-part taxon-name-part-type="subclass">Octocorallia</tp:taxon-name-part></tp:taxon-name>) in the tropical eastern Pacific Ocean</article-title><source>Zookeys</source><day>19</day><month>8</month><year>2020</year><volume>961</volume><fpage>1</fpage><lpage>30</lpage><pub-id pub-id-type="doi">10.3897/zookeys.961.54846</pub-id></mixed-citation></tp:treatment-meta><tp:nomenclature><tp:taxon-name><object-id xmlns:xlink="http://www.w3.org/1999/xlink" content-type="arpha" xlink:type="simple">20BF18E2-B9E2-5819-A1C8-BA5CB43625FE</object-id>
                <tp:taxon-name-part taxon-name-part-type="genus" reg="Psammogorgia">Psammogorgia</tp:taxon-name-part>
                <tp:taxon-name-part taxon-name-part-type="species" reg="arbuscula">arbuscula</tp:taxon-name-part>
                <tp:taxon-name-part taxon-name-part-type="infraspecific-rank">var.</tp:taxon-name-part>
                <tp:taxon-name-part taxon-name-part-type="variety" reg="pallida">pallida</tp:taxon-name-part>
              </tp:taxon-name><tp:taxon-authority>Verrill, 1868</tp:taxon-authority><xref ref-type="fig" rid="F7">Figures 7</xref><xref ref-type="fig" rid="F8">, 8</xref><xref ref-type="fig" rid="F9">, 9</xref><tp:nomenclature-citation-list><tp:nomenclature-citation><tp:taxon-name>
                    <tp:taxon-name-part taxon-name-part-type="genus" reg="Psammogorgia">Psammogorgia</tp:taxon-name-part> <tp:taxon-name-part taxon-name-part-type="species" reg="arbuscula">arbuscula</tp:taxon-name-part> <tp:taxon-name-part taxon-name-part-type="infraspecific-rank">var.</tp:taxon-name-part> <tp:taxon-name-part taxon-name-part-type="variety" reg="pallida">pallida</tp:taxon-name-part></tp:taxon-name><comment>Verrill, 1868b: 415–416; <xref ref-type="bibr" rid="B22">Kükenthal 1919</xref>: 237; <xref ref-type="bibr" rid="B20">Harden 1979</xref>: 119.</comment></tp:nomenclature-citation><tp:nomenclature-citation><tp:taxon-name>
                    <tp:taxon-name-part taxon-name-part-type="genus" reg="Psammogorgia">Psammogorgia</tp:taxon-name-part> <tp:taxon-name-part taxon-name-part-type="species" reg="arbuscula">arbuscula</tp:taxon-name-part> <tp:taxon-name-part taxon-name-part-type="subspecies" reg="pallida">pallida</tp:taxon-name-part></tp:taxon-name><comment>Kükenthal, 1924: 107.</comment></tp:nomenclature-citation></tp:nomenclature-citation-list></tp:nomenclature><tp:treatment-sec sec-type="type material" id="SECID0EOJBG"><title>Type material.</title><p><bold><italic>Syntypes</italic></bold>: <abbrev xmlns:xlink="http://www.w3.org/1999/xlink" content-type="institution" xlink:title="Museum of Comparative Zoology, Harvard University, Boston, USA" id="ABBRID0EZJBG" xlink:type="simple">MCZ</abbrev> 729 (4916), <abbrev xmlns:xlink="http://www.w3.org/1999/xlink" content-type="institution" xlink:title="Yale Peabody Museum of Natural History, New Haven, USA" id="ABBRID0E5JBG" xlink:type="simple">YPM</abbrev> 1785a-b, dry, Pearl Islands, Panamá, F.H. Bradley, 1866–1867, no additional data.</p></tp:treatment-sec><tp:treatment-sec sec-type="description" id="SECID0EDKBG"><title>Description.</title><p>The syntype <abbrev xmlns:xlink="http://www.w3.org/1999/xlink" content-type="institution" xlink:title="Museum of Comparative Zoology, Harvard University, Boston, USA" id="ABBRID0EJKBG" xlink:type="simple">MCZ</abbrev> 729 is a yellowish flabellate, 10.5 cm long and ~ 9 cm wide colony. Two main stems arise from a holdfast that is 1.6 cm in diameter nd devoid of polyps (Fig. <xref ref-type="fig" rid="F7">7A</xref>). The stems are less than 1 cm tall and 2.5 mm in diameter, subdividing irregularly in secondary branchlets of 2–3 mm diameter with rounded tips (Fig. <xref ref-type="fig" rid="F7">7A</xref>). The branchlets emerge at angles of 45–180° and spread irregularly in one plane. The colony branches up to 15 times. Terminal branchlets are up to 40 mm long (Fig. <xref ref-type="fig" rid="F7">7A</xref>). The polyps occur all around the branches, 1–1.5 mm apart on branchlets and 1.5–2.5 mm apart on the branches. The calyces are almost flat with a few being ~ 0.02 mm tall with oval or round polyp-apertures. Thorny, irregular spindles and wart-clubs occur around the calyx rim (Fig. <xref ref-type="fig" rid="F7">7B</xref>). The coenenchymal sclerites are mostly irregular tuberculate spindles (Figs <xref ref-type="fig" rid="F7">7B</xref>, <xref ref-type="fig" rid="F8">8A</xref>) with acute or bifurcated ends or combinations of both (Fig. <xref ref-type="fig" rid="F8">8A</xref>) with colours varying from pale pink to mostly colourless (Fig. <xref ref-type="fig" rid="F7">7B</xref>). These sclerites are 0.15–0.23 mm long and 0.04–0.09 mm wide. Wart clubs are 0.11–0.14 mm long and 0.05–0.06 mm wide with warts or with wide tubercles (Fig. <xref ref-type="fig" rid="F8">8B</xref>). Crosses various intermediate forms and radiates are 0.08–0.16 mm long and 0.07–0.12 mm wide with tubercles (Fig. <xref ref-type="fig" rid="F8">8C</xref>). The anthocodial armature is composed of slightly bent spiny orange-red sclerites arranged in a collaret and points, 0.11–0.23 mm long and 0.02–0.045 mm wide (Figs <xref ref-type="fig" rid="F7">7B</xref>, <xref ref-type="fig" rid="F8">8D</xref>).</p><fig id="F7" position="float" orientation="portrait"><object-id xmlns:xlink="http://www.w3.org/1999/xlink" content-type="doi" xlink:type="simple">10.3897/zookeys.961.54846.figure7</object-id><object-id xmlns:xlink="http://www.w3.org/1999/xlink" content-type="arpha" xlink:type="simple">5C0A28E7-C6BA-5EC4-9E79-766DDA145DCB</object-id><label>Figure 7.</label><caption><p><tp:taxon-name><tp:taxon-name-part taxon-name-part-type="genus" reg="Psammogorgia">Psammogorgia</tp:taxon-name-part> <tp:taxon-name-part taxon-name-part-type="species" reg="arbuscula">arbuscula</tp:taxon-name-part> <tp:taxon-name-part taxon-name-part-type="infraspecific-rank">var.</tp:taxon-name-part> <tp:taxon-name-part taxon-name-part-type="variety" reg="pallida">pallida</tp:taxon-name-part></tp:taxon-name> Verrill, 1868. <abbrev xmlns:xlink="http://www.w3.org/1999/xlink" content-type="institution" xlink:title="Museum of Comparative Zoology, Harvard University, Boston, USA" id="ABBRID0EXMBG" xlink:type="simple">MCZ</abbrev> 729 (4916). <bold>A</bold> Colony <bold>B</bold> coenenchymal and anthocodial sclerites.</p></caption><graphic xmlns:xlink="http://www.w3.org/1999/xlink" xlink:href="zookeys-961-001-g007.jpg" position="float" orientation="portrait" xlink:type="simple" id="oo_442680.jpg"><uri content-type="original_file" xlink:type="simple">https://binary.pensoft.net/fig/442680</uri></graphic></fig><fig id="F8" position="float" orientation="portrait"><object-id xmlns:xlink="http://www.w3.org/1999/xlink" content-type="doi" xlink:type="simple">10.3897/zookeys.961.54846.figure8</object-id><object-id xmlns:xlink="http://www.w3.org/1999/xlink" content-type="arpha" xlink:type="simple">A3C37464-C8C3-5740-928A-15228D5269A2</object-id><label>Figure 8.</label><caption><p><tp:taxon-name><tp:taxon-name-part taxon-name-part-type="genus" reg="Psammogorgia">Psammogorgia</tp:taxon-name-part> <tp:taxon-name-part taxon-name-part-type="species" reg="arbuscula">arbuscula</tp:taxon-name-part> <tp:taxon-name-part taxon-name-part-type="infraspecific-rank">var.</tp:taxon-name-part> <tp:taxon-name-part taxon-name-part-type="variety" reg="pallida">pallida</tp:taxon-name-part></tp:taxon-name> Verrill, 1868. <abbrev xmlns:xlink="http://www.w3.org/1999/xlink" content-type="institution" xlink:title="Museum of Comparative Zoology, Harvard University, Boston, USA" id="ABBRID0E5NBG" xlink:type="simple">MCZ</abbrev> 729 (4916) <bold>A</bold> spindles <bold>B</bold> wart clubs <bold>C</bold> radiates and crosses <bold>D</bold> anthocodial spindles.</p></caption><graphic xmlns:xlink="http://www.w3.org/1999/xlink" xlink:href="zookeys-961-001-g008.jpg" position="float" orientation="portrait" xlink:type="simple" id="oo_442681.jpg"><uri content-type="original_file" xlink:type="simple">https://binary.pensoft.net/fig/442681</uri></graphic></fig><p><bold><italic>The syntypes</italic></bold><abbrev xmlns:xlink="http://www.w3.org/1999/xlink" content-type="institution" xlink:title="Yale Peabody Museum of Natural History, New Haven, USA" id="ABBRID0EXOBG" xlink:type="simple">YPM</abbrev> 1785a, b are two fragments of a lighter colour than <abbrev xmlns:xlink="http://www.w3.org/1999/xlink" content-type="institution" xlink:title="Museum of Comparative Zoology, Harvard University, Boston, USA" id="ABBRID0E3OBG" xlink:type="simple">MCZ</abbrev> 729 (Fig. <xref ref-type="fig" rid="F9">9B</xref>). The largest fragment is 5.6 cm long and composed of four branchlets with 2–3 mm in diameter; flat calyces all around the branches (Fig. <xref ref-type="fig" rid="F9">9A</xref>). All sclerites, including the anthocodials, are pale yellow to colourless. Sclerites from the syntypes are more ornamented than in specimen <abbrev xmlns:xlink="http://www.w3.org/1999/xlink" content-type="institution" xlink:title="Museum of Comparative Zoology, Harvard University, Boston, USA" id="ABBRID0EJPBG" xlink:type="simple">MCZ</abbrev> 729 but mostly colourless (Fig. <xref ref-type="fig" rid="F9">9B</xref>). The coenenchymal sclerites are mostly irregular, tuberculate warty spindles with acute or bifurcated ends or combinations of both; being 0.13–0.18 mm long and 0.035–0.08 mm wide. Clubs have a few warts or with wide tubercles being 0.11–0.16 mm long and 0.05–0.60 mm wide. Radiates have tubercles appearing in various intermediate forms, being 0.07–0.10 mm long and 0.05–0.08 mm wide. The anthocodial armature is composed of slightly bent spiny spindles arranged in collaret and points, 0.12–0.22 mm long and 0.025–0.043 mm wide.</p><fig id="F9" position="float" orientation="portrait"><object-id xmlns:xlink="http://www.w3.org/1999/xlink" content-type="doi" xlink:type="simple">10.3897/zookeys.961.54846.figure9</object-id><object-id xmlns:xlink="http://www.w3.org/1999/xlink" content-type="arpha" xlink:type="simple">380EF9B0-E590-5CCD-820E-9B24C391F003</object-id><label>Figure 9.</label><caption><p><tp:taxon-name><tp:taxon-name-part taxon-name-part-type="genus" reg="Psammogorgia">Psammogorgia</tp:taxon-name-part> <tp:taxon-name-part taxon-name-part-type="species" reg="arbuscula">arbuscula</tp:taxon-name-part> <tp:taxon-name-part taxon-name-part-type="infraspecific-rank">var.</tp:taxon-name-part> <tp:taxon-name-part taxon-name-part-type="variety" reg="pallida">pallida</tp:taxon-name-part></tp:taxon-name> Verrill, 1868. <abbrev xmlns:xlink="http://www.w3.org/1999/xlink" content-type="institution" xlink:title="Yale Peabody Museum of Natural History, New Haven, USA" id="ABBRID0ELQBG" xlink:type="simple">YPM</abbrev> 1785 <bold>A</bold> colony <bold>B</bold> coenenchymal and anthocodial sclerites.</p></caption><graphic xmlns:xlink="http://www.w3.org/1999/xlink" xlink:href="zookeys-961-001-g009.jpg" position="float" orientation="portrait" xlink:type="simple" id="oo_442682.jpg"><uri content-type="original_file" xlink:type="simple">https://binary.pensoft.net/fig/442682</uri></graphic></fig></tp:treatment-sec><tp:treatment-sec sec-type="remarks" id="SECID0EZQBG"><title>Remarks and comparison.</title><p>Verrill´s material at <abbrev xmlns:xlink="http://www.w3.org/1999/xlink" content-type="institution" xlink:title="Museum of Comparative Zoology, Harvard University, Boston, USA" id="ABBRID0E6QBG" xlink:type="simple">MCZ</abbrev> includes two specimens, <abbrev xmlns:xlink="http://www.w3.org/1999/xlink" content-type="institution" xlink:title="Museum of Comparative Zoology, Harvard University, Boston, USA" id="ABBRID0EERBG" xlink:type="simple">MCZ</abbrev> 729 (4916) and <abbrev xmlns:xlink="http://www.w3.org/1999/xlink" content-type="institution" xlink:title="Yale Peabody Museum of Natural History, New Haven, USA" id="ABBRID0EJRBG" xlink:type="simple">YPM</abbrev> 1785, both with similar sclerites but different in external morphology. One is a small colony and the other is a small fragment in bad condition. According to Verrill´s description (<xref ref-type="bibr" rid="B41">Verrill 1868b</xref>) the type material has a “corallum more or less flabelliform, branching dichotomously, branchlets round, sometimes as large as the main stem, usually smaller. Cells a little raised forming low verrucae”. However, Verrill did not measure the specimens. <abbrev xmlns:xlink="http://www.w3.org/1999/xlink" content-type="institution" xlink:title="Yale Peabody Museum of Natural History, New Haven, USA" id="ABBRID0ESRBG" xlink:type="simple">YPM</abbrev> 1785 is different from Verrill’s description while <abbrev xmlns:xlink="http://www.w3.org/1999/xlink" content-type="institution" xlink:title="Museum of Comparative Zoology, Harvard University, Boston, USA" id="ABBRID0EXRBG" xlink:type="simple">MCZ</abbrev> 729 (4916) matches some details of his description. Orange-red anthocodial sclerites are present in <abbrev xmlns:xlink="http://www.w3.org/1999/xlink" content-type="institution" xlink:title="Museum of Comparative Zoology, Harvard University, Boston, USA" id="ABBRID0E3RBG" xlink:type="simple">MCZ</abbrev> 729, as well as at the <tp:taxon-name><tp:taxon-name-part taxon-name-part-type="genus" reg="Psammogorgia">P.</tp:taxon-name-part> <tp:taxon-name-part taxon-name-part-type="species" reg="arbuscula">arbuscula</tp:taxon-name-part> <tp:taxon-name-part taxon-name-part-type="infraspecific-rank">var.</tp:taxon-name-part> <tp:taxon-name-part taxon-name-part-type="variety" reg="pallida">pallida</tp:taxon-name-part></tp:taxon-name> description by <xref ref-type="bibr" rid="B41">Verrill (1868b)</xref>, in contrast with the colourless rods in specimen <abbrev xmlns:xlink="http://www.w3.org/1999/xlink" content-type="institution" xlink:title="Yale Peabody Museum of Natural History, New Haven, USA" id="ABBRID0EWSBG" xlink:type="simple">YPM</abbrev> 1785. Also, pale pink, colourless, and transparent coenenchymal sclerites match his description (Fig. <xref ref-type="fig" rid="F7">7B</xref>). In terms of sclerite sizes, Verrill’s description better matches <abbrev xmlns:xlink="http://www.w3.org/1999/xlink" content-type="institution" xlink:title="Museum of Comparative Zoology, Harvard University, Boston, USA" id="ABBRID0E6SBG" xlink:type="simple">MCZ</abbrev> 729 with larger sclerite sizes than the smaller <abbrev xmlns:xlink="http://www.w3.org/1999/xlink" content-type="institution" xlink:title="Yale Peabody Museum of Natural History, New Haven, USA" id="ABBRID0EETBG" xlink:type="simple">YPM</abbrev> 1785 ones. As Verrill suggested, with this and <italic>dowii</italic> variety, we opt to keep <tp:taxon-name><tp:taxon-name-part taxon-name-part-type="genus" reg="Psammogorgia">P.</tp:taxon-name-part> <tp:taxon-name-part taxon-name-part-type="species" reg="arbuscula">arbuscula</tp:taxon-name-part> <tp:taxon-name-part taxon-name-part-type="infraspecific-rank">var.</tp:taxon-name-part> <tp:taxon-name-part taxon-name-part-type="variety" reg="pallida">pallida</tp:taxon-name-part></tp:taxon-name> as a variety.</p></tp:treatment-sec><tp:treatment-sec sec-type="distribution" id="SECID0EEUBG"><title>Distribution.</title><p>Tropical eastern Pacific: only reported from the type locality at Pearl Islands, Panamá.</p></tp:treatment-sec><ref-list><ref id="B22"><mixed-citation xmlns:xlink="http://www.w3.org/1999/xlink" xlink:type="simple"><person-group><name name-style="western"><surname>Kükenthal</surname><given-names>W</given-names></name></person-group> (<year>1919</year>) <tp:taxon-name><tp:taxon-name-part taxon-name-part-type="suborder">Gorgonaria</tp:taxon-name-part></tp:taxon-name>. Wissenschaftliche Ergebnisse der deutsche Tiefsee-Expeditionen “<italic>Valdivia</italic>” 1898–99, 13(2): 1–946.</mixed-citation></ref><ref id="B20"><mixed-citation xmlns:xlink="http://www.w3.org/1999/xlink" xlink:type="simple"><person-group><name name-style="western"><surname>Harden</surname><given-names>DG</given-names></name></person-group> (<year>1979</year>) Intuitive and Numerical Classification of East Pacific <tp:taxon-name><tp:taxon-name-part taxon-name-part-type="order">Gorgonacea</tp:taxon-name-part></tp:taxon-name> (<tp:taxon-name><tp:taxon-name-part taxon-name-part-type="subclass">Octocorallia</tp:taxon-name-part></tp:taxon-name>). PhD thesis, Illinois, Illinois State University.</mixed-citation></ref><ref id="B41"><mixed-citation xmlns:xlink="http://www.w3.org/1999/xlink" xlink:type="simple"><person-group><name name-style="western"><surname>Verrill</surname><given-names>AE</given-names></name></person-group> (<year>1868b</year>) <article-title>Notes on <tp:taxon-name><tp:taxon-name-part taxon-name-part-type="subkingdom">Radiata</tp:taxon-name-part></tp:taxon-name> in the Museum of Yale College, with descriptions of new genera and species. No. 6. Review of the corals and polyps of the West Coast of America.</article-title><source>Transactions of the Connecticut Academy of Arts and Sciences, (Second Edition)</source><volume>1</volume>(<issue>2</issue>): <fpage>377</fpage>–<lpage>558</lpage>. [pl. 6] <ext-link xlink:type="simple" ext-link-type="uri" xlink:href="https://biodiversitylibrary.org/page/13465394">https://biodiversitylibrary.org/page/13465394</ext-link></mixed-citation></ref></ref-list></tp:taxon-treatment>
