# Supplementary material for: A revision of the genus Psammogorgia Verrill, 1868 (Cnidaria, Anthozoa, Octocorallia) in the tropical eastern Pacific Ocean
Source: Zookeys. 2020 Aug 19;961:1–30. doi: 10.3897/zookeys.961.54846 (PMC7449986; doi:10.3897/zookeys.961.54846)
Supplement: XML Treatment for Psammogorgia fucosa [file zookeys.961.54846-treatment5.xml]

<!DOCTYPE tp:taxon-treatment
  PUBLIC "-//TaxonX//DTD Taxonomic Treatment Publishing DTD v0 20100105//EN" "tax-treatment-NSO.dtd">
<tp:taxon-treatment xmlns:tp="http://www.plazi.org/taxpub"><tp:treatment-meta><kwd-group><label>Taxon classification</label><kwd><named-content xmlns:xlink="http://www.w3.org/1999/xlink" content-type="kingdom">Animalia</named-content></kwd><kwd><named-content xmlns:xlink="http://www.w3.org/1999/xlink" content-type="order">Alcyonacea</named-content></kwd><kwd><named-content xmlns:xlink="http://www.w3.org/1999/xlink" content-type="family">Plexauridae</named-content></kwd></kwd-group><mixed-citation publication-type="journal"><person-group><name><surname>Breedy</surname><given-names>Odalisca</given-names></name><name><surname>Guzman</surname><given-names>Hector M.</given-names></name></person-group><article-title>A revision of the genus <italic><tp:taxon-name><tp:taxon-name-part taxon-name-part-type="genus" reg="Psammogorgia">Psammogorgia</tp:taxon-name-part></tp:taxon-name></italic> Verrill, 1868 (<tp:taxon-name><tp:taxon-name-part taxon-name-part-type="phylum">Cnidaria</tp:taxon-name-part></tp:taxon-name>, <tp:taxon-name><tp:taxon-name-part taxon-name-part-type="class">Anthozoa</tp:taxon-name-part></tp:taxon-name>, <tp:taxon-name><tp:taxon-name-part taxon-name-part-type="subclass">Octocorallia</tp:taxon-name-part></tp:taxon-name>) in the tropical eastern Pacific Ocean</article-title><source>Zookeys</source><day>19</day><month>8</month><year>2020</year><volume>961</volume><fpage>1</fpage><lpage>30</lpage><pub-id pub-id-type="doi">10.3897/zookeys.961.54846</pub-id></mixed-citation></tp:treatment-meta><tp:nomenclature><tp:taxon-name><object-id xmlns:xlink="http://www.w3.org/1999/xlink" content-type="arpha" xlink:type="simple">1FF7F0E3-84E4-5E36-B9A1-58CB79085D77</object-id>
                <tp:taxon-name-part taxon-name-part-type="genus" reg="Psammogorgia">Psammogorgia</tp:taxon-name-part>
                <tp:taxon-name-part taxon-name-part-type="species" reg="fucosa">fucosa</tp:taxon-name-part>
              </tp:taxon-name><tp:taxon-authority>(Valenciennes, 1846), nomen dubium</tp:taxon-authority><xref ref-type="fig" rid="F10">Figures 10</xref><xref ref-type="fig" rid="F11">, 11</xref><tp:nomenclature-citation-list><tp:nomenclature-citation><tp:taxon-name>
                    <tp:taxon-name-part taxon-name-part-type="genus" reg="Gorgonia">Gorgonia</tp:taxon-name-part> <tp:taxon-name-part taxon-name-part-type="species" reg="fucosa">fucosa</tp:taxon-name-part></tp:taxon-name><comment>Valenciennes, 1846: pl. 15</comment></tp:nomenclature-citation><tp:nomenclature-citation><tp:taxon-name>
                    <tp:taxon-name-part taxon-name-part-type="genus" reg="Plexaura">Plexaura</tp:taxon-name-part> <tp:taxon-name-part taxon-name-part-type="species" reg="fucosa">fucosa</tp:taxon-name-part></tp:taxon-name><comment>Milne-Edwards &amp; Haime, 1857: 154; <xref ref-type="bibr" rid="B38">Valenciennes 1855</xref>: 12.</comment></tp:nomenclature-citation><tp:nomenclature-citation><tp:taxon-name>
                    <tp:taxon-name-part taxon-name-part-type="genus" reg="Psammogorgia">Psammogorgia</tp:taxon-name-part> <tp:taxon-name-part taxon-name-part-type="species" reg="fucosa">fucosa</tp:taxon-name-part></tp:taxon-name><comment>Verrill, 1868b: 417; 1870: 556–557; 1869: 427; <xref ref-type="bibr" rid="B22">Kükenthal 1919</xref>: 237; <xref ref-type="bibr" rid="B23">Kükenthal 1924</xref>: 107; <xref ref-type="bibr" rid="B20">Harden 1979</xref>: 118–119.</comment></tp:nomenclature-citation></tp:nomenclature-citation-list></tp:nomenclature><tp:treatment-sec sec-type="type locality" id="SECID0EMXBG"><title>Type locality.</title><p>Mazatlán, México, Pacific coast (<xref ref-type="bibr" rid="B38">Valenciennes 1855</xref>).</p></tp:treatment-sec><tp:treatment-sec sec-type="type material" id="SECID0EWXBG"><title>Type material.</title><p>Plate 15, figured specimen (<xref ref-type="bibr" rid="B37">Valenciennes 1846</xref>). <abbrev xmlns:xlink="http://www.w3.org/1999/xlink" content-type="institution" xlink:title="Museum of Comparative Zoology, Harvard University, Boston, USA" id="ABBRID0EAYBG" xlink:type="simple">MCZ</abbrev> ¨spicules du <italic><tp:taxon-name><tp:taxon-name-part taxon-name-part-type="genus" reg="Gorgonia">Gorgonia</tp:taxon-name-part> <tp:taxon-name-part taxon-name-part-type="species" reg="fucosa">fucosa</tp:taxon-name-part></tp:taxon-name></italic> sclerite slide from <abbrev xmlns:xlink="http://www.w3.org/1999/xlink" content-type="institution" xlink:title="Muséum national d’Histoire naturelle, Paris, France" id="ABBRID0EQYBG" xlink:type="simple">MNHN</abbrev>. Holotype figured. Valenciennes material from ‘Voyage autour du monde sur la frégate la Vénus, pendant les années 1836–1839’ expedition was deposited in the <abbrev xmlns:xlink="http://www.w3.org/1999/xlink" content-type="institution" xlink:title="Muséum national d’Histoire naturelle, Paris, France" id="ABBRID0EVYBG" xlink:type="simple">MNHN</abbrev>; however, the specimen was not found in the museum (M. Castelin, <abbrev xmlns:xlink="http://www.w3.org/1999/xlink" content-type="institution" xlink:title="Muséum national d’Histoire naturelle, Paris, France" id="ABBRID0E1YBG" xlink:type="simple">MNHN</abbrev>, pers. comm. March 2018). The description below is based on <xref ref-type="bibr" rid="B41">Verrill (1868b)</xref>, <xref ref-type="bibr" rid="B3">Bayer (1958)</xref>, the figured specimen of <xref ref-type="bibr" rid="B37">Valenciennes (1846</xref>: plate 15), and <abbrev xmlns:xlink="http://www.w3.org/1999/xlink" content-type="institution" xlink:title="Muséum national d’Histoire naturelle, Paris, France" id="ABBRID0ELZBG" xlink:type="simple">MNHN</abbrev> sclerite slide (Fig. <xref ref-type="fig" rid="F10">10B</xref>).</p><fig id="F10" position="float" orientation="portrait"><object-id xmlns:xlink="http://www.w3.org/1999/xlink" content-type="doi" xlink:type="simple">10.3897/zookeys.961.54846.figure10</object-id><object-id xmlns:xlink="http://www.w3.org/1999/xlink" content-type="arpha" xlink:type="simple">37589A01-9482-50E4-A4AB-8A47F8632DBF</object-id><label>Figure 10.</label><caption><p><italic><tp:taxon-name><tp:taxon-name-part taxon-name-part-type="genus" reg="Psammogorgia">Psammogorgia</tp:taxon-name-part> <tp:taxon-name-part taxon-name-part-type="species" reg="fucosa">fucosa</tp:taxon-name-part></tp:taxon-name></italic> Valenciennes, 1846 <bold>A</bold> original figure of the holotype, <xref ref-type="bibr" rid="B37">Valenciennes 1846</xref>: plate15 <bold>B</bold> microscopic slide with sclerites deposited at <abbrev xmlns:xlink="http://www.w3.org/1999/xlink" content-type="institution" xlink:title="Muséum national d’Histoire naturelle, Paris, France" id="ABBRID0EP1BG" xlink:type="simple">MNHN</abbrev>.</p></caption><graphic xmlns:xlink="http://www.w3.org/1999/xlink" xlink:href="zookeys-961-001-g010.jpg" position="float" orientation="portrait" xlink:type="simple" id="oo_442683.jpg"><uri content-type="original_file" xlink:type="simple">https://binary.pensoft.net/fig/442683</uri></graphic></fig></tp:treatment-sec><tp:treatment-sec sec-type="diagnosis" id="SECID0EZ1BG"><title>Diagnosis.</title><p>Colony dull reddish. Colonies bushy and irregularly dichotomous. Stems short and up to 12.5 mm in diameter. Branchlets up to 4.5 mm in diameter. Calyces flat, sparsely distributed all around the branches. Coenenchymal sclerites red, pink or colourless, mostly spindles up to 0.22 mm long; wart-clubs, up to 0.18 mm long; and warty radiates. Anthocodial spindles red, up to 0.21 mm long.</p></tp:treatment-sec><tp:treatment-sec sec-type="description" id="SECID0E51BG"><title>Description.</title><p>Valenciennes´ figured type was originally presented in natural size (Fig. <xref ref-type="fig" rid="F10">10A</xref>). <xref ref-type="bibr" rid="B41">Verrill (1868b)</xref> reported this dull reddish specimen to be 25.4 cm long and 22.8 cm wide, with the branches ~ 3.8 mm wide. Approximately five stems arise from the holdfast, the thicker being around 12.5 mm in diameter. The colony branches up to 12 times. The branches are irregularly dichotomous, emerging at angles of 45–120°, mostly ascending in parallel and bifurcating at distances of 12.5 to 50.8 mm. The end branchlets are mostly crooked, scarcely tapering and obtuse or clavate at the tips with a diameter of 3–4.5 mm. Branchlets tips are ~ 12.7 to 25.4 mm long (Fig. <xref ref-type="fig" rid="F10">10A</xref>). The calyces occur all around the branches but not close to each other (Fig. <xref ref-type="fig" rid="F10">10A</xref>).</p><p>The coenenchymal sclerites vary remarkably in diversity of colour, size and form as Verrill has pointed out. Verrill found white, yellowish, light red, deep red and amethystine intermingled sclerites while we observed transparent, red and pink sclerites in the <abbrev xmlns:xlink="http://www.w3.org/1999/xlink" content-type="institution" xlink:title="Muséum national d’Histoire naturelle, Paris, France" id="ABBRID0EW2BG" xlink:type="simple">MNHN</abbrev> slide. The <abbrev xmlns:xlink="http://www.w3.org/1999/xlink" content-type="institution" xlink:title="Muséum national d’Histoire naturelle, Paris, France" id="ABBRID0E22BG" xlink:type="simple">MNHN</abbrev> sclerites show a diversity of sclerites that is typical of the genus: mostly irregular warty spindles with acute, blunt or bifurcated ends, and several irregular forms (Figs <xref ref-type="fig" rid="F10">10B</xref>, <xref ref-type="fig" rid="F11">11</xref>). These sclerites measure 0.10–0.19 mm in length (reaching 0.22 mm according to Bayer (1858)) and 0.04–0.095 mm in width. Spindles commonly lack the naked median space as they are densely covered with warts. Few wart-clubs are found in the sample, 0.10–0.18 mm long and 0.04–0.06 mm wide at the expanded head. Radiates are densely covered by warts measuring 0.09–0.11 mm in length and 0.055–0.07 mm in width (Fig. <xref ref-type="fig" rid="F11">11</xref>). Anthocodial spindles are red, long, slender, and covered with small warts measuring 0.10–0.21 mm long and 0.01–0.02 mm wide (Fig. <xref ref-type="fig" rid="F11">11</xref>).</p><fig id="F11" position="float" orientation="portrait"><object-id xmlns:xlink="http://www.w3.org/1999/xlink" content-type="doi" xlink:type="simple">10.3897/zookeys.961.54846.figure11</object-id><object-id xmlns:xlink="http://www.w3.org/1999/xlink" content-type="arpha" xlink:type="simple">0619E867-29F8-549B-85F5-0AE76DEE73E5</object-id><label>Figure 11.</label><caption><p><italic><tp:taxon-name><tp:taxon-name-part taxon-name-part-type="genus" reg="Psammogorgia">Psammogorgia</tp:taxon-name-part> <tp:taxon-name-part taxon-name-part-type="species" reg="fucosa">fucosa</tp:taxon-name-part></tp:taxon-name></italic> Valenciennes, 1846. Coenenchymal and anthocodial sclerites, in stereomicroscope. Photographs: Jennifer Winifred Trimble IZ Curatorial Assistant, <abbrev xmlns:xlink="http://www.w3.org/1999/xlink" content-type="institution" xlink:title="Museum of Comparative Zoology, Harvard University, Boston, USA" id="ABBRID0ED4BG" xlink:type="simple">MCZ</abbrev>, 2018.</p></caption><graphic xmlns:xlink="http://www.w3.org/1999/xlink" xlink:href="zookeys-961-001-g011.jpg" position="float" orientation="portrait" xlink:type="simple" id="oo_442684.jpg"><uri content-type="original_file" xlink:type="simple">https://binary.pensoft.net/fig/442684</uri></graphic></fig></tp:treatment-sec><tp:treatment-sec sec-type="remarks" id="SECID0EN4BG"><title>Remarks and comparison.</title><p>Verrill´s description of sclerites was based on the <abbrev xmlns:xlink="http://www.w3.org/1999/xlink" content-type="institution" xlink:title="Muséum national d’Histoire naturelle, Paris, France" id="ABBRID0ET4BG" xlink:type="simple">MNHN</abbrev> sclerite slide that was sent to him at the <abbrev xmlns:xlink="http://www.w3.org/1999/xlink" content-type="institution" xlink:title="Museum of Comparative Zoology, Harvard University, Boston, USA" id="ABBRID0EY4BG" xlink:type="simple">MCZ</abbrev> for analysis, probably by R.A. Kölliker (<xref ref-type="bibr" rid="B3">Bayer 1958</xref>). We have also analysed sclerites from the slide, showing details that are difficult to compare with those of other species. Though, we found larger sizes of the sclerites than sizes given by <xref ref-type="bibr" rid="B42">Verrill (1870)</xref>, as also observed by <xref ref-type="bibr" rid="B3">Bayer (1958)</xref>. This species is similar to <italic><tp:taxon-name><tp:taxon-name-part taxon-name-part-type="genus" reg="Psammogorgia">P.</tp:taxon-name-part> <tp:taxon-name-part taxon-name-part-type="species" reg="teres">teres</tp:taxon-name-part></tp:taxon-name></italic>, in many aspects (see analysis below). It is indeed possible that <italic><tp:taxon-name><tp:taxon-name-part taxon-name-part-type="genus" reg="Psammogorgia">P.</tp:taxon-name-part> <tp:taxon-name-part taxon-name-part-type="species" reg="fucosa">fucosa</tp:taxon-name-part></tp:taxon-name></italic> is a synonym of <italic><tp:taxon-name><tp:taxon-name-part taxon-name-part-type="genus" reg="Psammogorgia">P.</tp:taxon-name-part> <tp:taxon-name-part taxon-name-part-type="species" reg="teres">teres</tp:taxon-name-part></tp:taxon-name></italic>; however, without a specimen to examine we prefer to keep the status of <italic><tp:taxon-name><tp:taxon-name-part taxon-name-part-type="genus" reg="Psammogorgia">P.</tp:taxon-name-part> <tp:taxon-name-part taxon-name-part-type="species" reg="fucosa">fucosa</tp:taxon-name-part></tp:taxon-name></italic> as dubious.</p></tp:treatment-sec><tp:treatment-sec sec-type="distribution" id="SECID0EV6BG"><title>Distribution.</title><p>Tropical eastern Pacific: only reported from the type locality at Mazatlán, México.</p></tp:treatment-sec><ref-list><ref id="B37"><mixed-citation xmlns:xlink="http://www.w3.org/1999/xlink" xlink:type="simple"><person-group><name name-style="western"><surname>Valenciennes</surname><given-names>A</given-names></name></person-group> (<year>1846</year>) Zoophytes. In: Dupetit-Thouars A (Ed.) Voyage autour du monde sur la fregate la Venus, pendant les annees 1836–1839. Atlas de Zoologie (no text.). [pls 1–15]</mixed-citation></ref><ref id="B38"><mixed-citation xmlns:xlink="http://www.w3.org/1999/xlink" xlink:type="simple"><person-group><name name-style="western"><surname>Valenciennes</surname><given-names>A</given-names></name></person-group> (<year>1855</year>) <article-title>Extrait d’une monographie de la famille des Gorgonidees de la classe des polypes.</article-title><source>Comptes Rendus Académie des Sciences, Paris</source><volume>41</volume>: <fpage>7</fpage>–<lpage>15</lpage>. [Abridged English translation in Annals and Magazine of Natural History (2) 16: 177–183] <ext-link xlink:type="simple" ext-link-type="doi" xlink:href="10.5962/bhl.part.28683">https://doi.org/10.5962/bhl.part.28683</ext-link></mixed-citation></ref><ref id="B22"><mixed-citation xmlns:xlink="http://www.w3.org/1999/xlink" xlink:type="simple"><person-group><name name-style="western"><surname>Kükenthal</surname><given-names>W</given-names></name></person-group> (<year>1919</year>) <tp:taxon-name><tp:taxon-name-part taxon-name-part-type="suborder">Gorgonaria</tp:taxon-name-part></tp:taxon-name>. Wissenschaftliche Ergebnisse der deutsche Tiefsee-Expeditionen “<italic>Valdivia</italic>” 1898–99, 13(2): 1–946.</mixed-citation></ref><ref id="B23"><mixed-citation xmlns:xlink="http://www.w3.org/1999/xlink" xlink:type="simple"><person-group><name name-style="western"><surname>Kükenthal</surname><given-names>W</given-names></name></person-group> (<year>1924</year>) <source><tp:taxon-name><tp:taxon-name-part taxon-name-part-type="suborder">Gorgonaria</tp:taxon-name-part></tp:taxon-name>. Das Tierreich, Vol. 47.</source><publisher-name>Walter de Gruyter and Company</publisher-name>, <publisher-loc>Berlin, und Leipzig</publisher-loc>, <size units="page">478 pp</size>.</mixed-citation></ref><ref id="B20"><mixed-citation xmlns:xlink="http://www.w3.org/1999/xlink" xlink:type="simple"><person-group><name name-style="western"><surname>Harden</surname><given-names>DG</given-names></name></person-group> (<year>1979</year>) Intuitive and Numerical Classification of East Pacific <tp:taxon-name><tp:taxon-name-part taxon-name-part-type="order">Gorgonacea</tp:taxon-name-part></tp:taxon-name> (<tp:taxon-name><tp:taxon-name-part taxon-name-part-type="subclass">Octocorallia</tp:taxon-name-part></tp:taxon-name>). PhD thesis, Illinois, Illinois State University.</mixed-citation></ref><ref id="B41"><mixed-citation xmlns:xlink="http://www.w3.org/1999/xlink" xlink:type="simple"><person-group><name name-style="western"><surname>Verrill</surname><given-names>AE</given-names></name></person-group> (<year>1868b</year>) <article-title>Notes on <tp:taxon-name><tp:taxon-name-part taxon-name-part-type="subkingdom">Radiata</tp:taxon-name-part></tp:taxon-name> in the Museum of Yale College, with descriptions of new genera and species. No. 6. Review of the corals and polyps of the West Coast of America.</article-title><source>Transactions of the Connecticut Academy of Arts and Sciences, (Second Edition)</source><volume>1</volume>(<issue>2</issue>): <fpage>377</fpage>–<lpage>558</lpage>. [pl. 6] <ext-link xlink:type="simple" ext-link-type="uri" xlink:href="https://biodiversitylibrary.org/page/13465394">https://biodiversitylibrary.org/page/13465394</ext-link></mixed-citation></ref><ref id="B3"><mixed-citation xmlns:xlink="http://www.w3.org/1999/xlink" xlink:type="simple"><person-group><name name-style="western"><surname>Bayer</surname><given-names>FM</given-names></name></person-group> (<year>1958</year>) <article-title>Les Octocoralliaires plexaurides des cótes occidentals d’Amérique.</article-title><source>Mémoires du Muséum National d’Histoire Naturelle, Nouvelle Séries, Série A (Zoologie)</source><volume>16</volume>(<issue>2</issue>): <fpage>41</fpage>–<lpage>56</lpage>. <ext-link xlink:type="simple" ext-link-type="uri" xlink:href="https://repository.si.edu/handle/10088/891">https://repository.si.edu/handle/10088/891</ext-link></mixed-citation></ref><ref id="B42"><mixed-citation xmlns:xlink="http://www.w3.org/1999/xlink" xlink:type="simple"><person-group><name name-style="western"><surname>Verrill</surname><given-names>AE</given-names></name></person-group> (<year>1870</year>) Critical remarks on the halcyonoid polyps with descriptions of new species in the Museum of Yale College, No. 4. American Journal of Science and Arts, Series 2, 48: 419–429.</mixed-citation></ref></ref-list></tp:taxon-treatment>
