# Supplementary material for: A revision of the genus Psammogorgia Verrill, 1868 (Cnidaria, Anthozoa, Octocorallia) in the tropical eastern Pacific Ocean
Source: Zookeys. 2020 Aug 19;961:1–30. doi: 10.3897/zookeys.961.54846 (PMC7449986; doi:10.3897/zookeys.961.54846)
Supplement: XML Treatment for Psammogorgia gracilis [file zookeys.961.54846-treatment6.xml]

<!DOCTYPE tp:taxon-treatment
  PUBLIC "-//TaxonX//DTD Taxonomic Treatment Publishing DTD v0 20100105//EN" "tax-treatment-NSO.dtd">
<tp:taxon-treatment xmlns:tp="http://www.plazi.org/taxpub"><tp:treatment-meta><kwd-group><label>Taxon classification</label><kwd><named-content xmlns:xlink="http://www.w3.org/1999/xlink" content-type="kingdom">Animalia</named-content></kwd><kwd><named-content xmlns:xlink="http://www.w3.org/1999/xlink" content-type="order">Alcyonacea</named-content></kwd><kwd><named-content xmlns:xlink="http://www.w3.org/1999/xlink" content-type="family">Plexauridae</named-content></kwd></kwd-group><mixed-citation publication-type="journal"><person-group><name><surname>Breedy</surname><given-names>Odalisca</given-names></name><name><surname>Guzman</surname><given-names>Hector M.</given-names></name></person-group><article-title>A revision of the genus <italic><tp:taxon-name><tp:taxon-name-part taxon-name-part-type="genus" reg="Psammogorgia">Psammogorgia</tp:taxon-name-part></tp:taxon-name></italic> Verrill, 1868 (<tp:taxon-name><tp:taxon-name-part taxon-name-part-type="phylum">Cnidaria</tp:taxon-name-part></tp:taxon-name>, <tp:taxon-name><tp:taxon-name-part taxon-name-part-type="class">Anthozoa</tp:taxon-name-part></tp:taxon-name>, <tp:taxon-name><tp:taxon-name-part taxon-name-part-type="subclass">Octocorallia</tp:taxon-name-part></tp:taxon-name>) in the tropical eastern Pacific Ocean</article-title><source>Zookeys</source><day>19</day><month>8</month><year>2020</year><volume>961</volume><fpage>1</fpage><lpage>30</lpage><pub-id pub-id-type="doi">10.3897/zookeys.961.54846</pub-id></mixed-citation></tp:treatment-meta><tp:nomenclature><tp:taxon-name><object-id xmlns:xlink="http://www.w3.org/1999/xlink" content-type="arpha" xlink:type="simple">7BA59E16-FC78-5DA9-8829-37EE56C2FFD8</object-id>
                <tp:taxon-name-part taxon-name-part-type="genus" reg="Psammogorgia">Psammogorgia</tp:taxon-name-part>
                <tp:taxon-name-part taxon-name-part-type="species" reg="gracilis">gracilis</tp:taxon-name-part>
              </tp:taxon-name><tp:taxon-authority>Verrill, 1868</tp:taxon-authority><xref ref-type="fig" rid="F12">Figures 12</xref><xref ref-type="fig" rid="F13">, 13</xref><tp:nomenclature-citation-list><tp:nomenclature-citation><tp:taxon-name>
                    <tp:taxon-name-part taxon-name-part-type="genus" reg="Psammogorgia">Psammogorgia</tp:taxon-name-part> <tp:taxon-name-part taxon-name-part-type="species" reg="gracilis">gracilis</tp:taxon-name-part></tp:taxon-name><comment>Verrill, 1868b: 417–418; <xref ref-type="bibr" rid="B22">Kükenthal 1919</xref>: 238; <xref ref-type="bibr" rid="B23">Kükenthal 1924</xref>: 108; Breedy &amp; Guzman 2011: 29.</comment></tp:nomenclature-citation><tp:nomenclature-citation><tp:taxon-name>
                    <tp:taxon-name-part taxon-name-part-type="genus" reg="Heterogorgia">Heterogorgia</tp:taxon-name-part> <tp:taxon-name-part taxon-name-part-type="species" reg="gracilis">gracilis</tp:taxon-name-part></tp:taxon-name><comment>Harden, 1979: 112–113.</comment></tp:nomenclature-citation></tp:nomenclature-citation-list></tp:nomenclature><tp:treatment-sec sec-type="type material" id="SECID0EJCAI"><title>Type material.</title><p><bold><italic>Lectotype</italic></bold> (designated herein): <abbrev xmlns:xlink="http://www.w3.org/1999/xlink" content-type="institution" xlink:title="Yale Peabody Museum of Natural History, New Haven, USA" id="ABBRID0EUCAI" xlink:type="simple">YPM</abbrev> 813a, dry, Pearl Islands, Panamá, F.H. Bradley, 1866–1867, no additional data.</p><p><bold><italic>Paralectotype</italic></bold>: <abbrev xmlns:xlink="http://www.w3.org/1999/xlink" content-type="institution" xlink:title="Yale Peabody Museum of Natural History, New Haven, USA" id="ABBRID0EADAI" xlink:type="simple">YPM</abbrev> 813b, dry small fragment, same data as the lectotype.</p></tp:treatment-sec><tp:treatment-sec sec-type="type locality" id="SECID0EFDAI"><title>Type locality.</title><p>Pearl Islands, Panamá.</p></tp:treatment-sec><tp:treatment-sec sec-type="diagnosis" id="SECID0EKDAI"><title>Diagnosis.</title><p>Colonies red, tall, flabelliform, branches subparallel and elongated. Stem a few centimetres long. Calyces close together and all around the branches. Calyces slightly raised and swollen with concentration of wart-clubs up to 0.25 mm long, and acute spindles around the calyx rim. Coenenchymal sclerites: irregular spindles with acute or bifurcated ends up to 0.20 mm long; warty and irregular radiates and some crosses. Anthocodial spindles up to 0.24 mm long in collaret and points arrangements. Sclerites red and orange or of lighter hues.</p></tp:treatment-sec><tp:treatment-sec sec-type="description" id="SECID0EPDAI"><title>Description.</title><p>The lectotype colony is red and 10 cm long and ~ 6 cm wide. Branching is irregularly dichotomous. The holdfast is absent. The branches emerge at angles of 45–90°, ascend parallel and slightly curve. The main branch of the colony is 2.5 mm in diameter subdividing into long, slender, ascending branchlets, 1.5–1.6 mm in diameter. Branches are round, slender, some extending up to 6.3 cm, undivided or bifurcating at the ends. Branches subdivide up to nine times while terminal branchlets are up to 60 mm long with rounded slightly tapered tips. (Fig. <xref ref-type="fig" rid="F12">12A</xref>). The calyces are densely arranged around the branches, slightly raised, swollen and are around 0.3 mm tall and 1 mm in diameter (Fig. <xref ref-type="fig" rid="F12">12B</xref>). The calyces have wart-clubs and some irregular spindles around the calyx rim and the base of the anthocodiae. Coenenchymal sclerites are red, orange or of lighter hues (Fig. <xref ref-type="fig" rid="F12">12A–C</xref>); including slim spindles with acute ends that may bifurcate (Figs <xref ref-type="fig" rid="F12">12C</xref>, <xref ref-type="fig" rid="F13">13A</xref>). Spindles are 0.12–0.24 mm long and 0.04–0.07 mm wide. Wart-clubs are 0.11–0.25 mm long and 0.04–0.08 mm wide at the expanded head (Fig. <xref ref-type="fig" rid="F13">13B</xref>). Warty radiates and crosses are 0.08–0.10 mm long and 0.055–0.07 mm wide (Fig. <xref ref-type="fig" rid="F13">13C</xref>); and some warty crosses up to 0.10 mm by 0.09 mm. Anthocodial armature is well developed with orange and pale yellow spiny spindles arranged in collaret and points (Fig. <xref ref-type="fig" rid="F12">12A–C</xref>), measuring 0.11–0.20 mm long and 0.03–0.04 mm wide (Fig. <xref ref-type="fig" rid="F13">13D</xref>) and flat spindles with small tubercles and scattered warts.</p><fig id="F12" position="float" orientation="portrait"><object-id xmlns:xlink="http://www.w3.org/1999/xlink" content-type="doi" xlink:type="simple">10.3897/zookeys.961.54846.figure12</object-id><object-id xmlns:xlink="http://www.w3.org/1999/xlink" content-type="arpha" xlink:type="simple">9167F367-AE47-5EDC-86E6-7A4A0415B51B</object-id><label>Figure 12.</label><caption><p><italic><tp:taxon-name><tp:taxon-name-part taxon-name-part-type="genus" reg="Psammogorgia">Psammogorgia</tp:taxon-name-part> <tp:taxon-name-part taxon-name-part-type="species" reg="gracilis">gracilis</tp:taxon-name-part></tp:taxon-name></italic> Verrill, 1868. <abbrev xmlns:xlink="http://www.w3.org/1999/xlink" content-type="institution" xlink:title="Yale Peabody Museum of Natural History, New Haven, USA" id="ABBRID0EMFAI" xlink:type="simple">YPM</abbrev> 813a <bold>A</bold> colony <bold>B</bold> detail of branches showing a tumor <bold>C</bold> coenenchymal and anthocodial sclerites.</p></caption><graphic xmlns:xlink="http://www.w3.org/1999/xlink" xlink:href="zookeys-961-001-g012.jpg" position="float" orientation="portrait" xlink:type="simple" id="oo_442685.jpg"><uri content-type="original_file" xlink:type="simple">https://binary.pensoft.net/fig/442685</uri></graphic></fig></tp:treatment-sec><tp:treatment-sec sec-type="remarks" id="SECID0E3FAI"><title>Remarks and comparison.</title><p>This species differs from the others by having long, slender and ascending branchlets, which are thinner than in the other species of the genus (Table <xref ref-type="table" rid="T1">1</xref>). <xref ref-type="bibr" rid="B41">Verrill (1868b)</xref> pointed out the abundance of wart-clubs in this species when compared to <italic><tp:taxon-name><tp:taxon-name-part taxon-name-part-type="genus" reg="Psammogorgia">P.</tp:taxon-name-part> <tp:taxon-name-part taxon-name-part-type="species" reg="arbuscula">arbuscula</tp:taxon-name-part></tp:taxon-name></italic> and <italic><tp:taxon-name><tp:taxon-name-part taxon-name-part-type="genus" reg="Psammogorgia">P.</tp:taxon-name-part> <tp:taxon-name-part taxon-name-part-type="species" reg="teres">teres</tp:taxon-name-part></tp:taxon-name></italic>. According to Verrill, the specimen he described was slender, flabelliform with subparallel and elongated branchlets, measuring12.7 cm long and 10.2 cm wide. The material left (<abbrev xmlns:xlink="http://www.w3.org/1999/xlink" content-type="institution" xlink:title="Yale Peabody Museum of Natural History, New Haven, USA" id="ABBRID0EAHAI" xlink:type="simple">YPM</abbrev> 813a) matches Verrill´s description and illustration. Therefore, we designate this specimen, <abbrev xmlns:xlink="http://www.w3.org/1999/xlink" content-type="institution" xlink:title="Yale Peabody Museum of Natural History, New Haven, USA" id="ABBRID0EFHAI" xlink:type="simple">YPM</abbrev> 813a, as the lectotype of <italic><tp:taxon-name><tp:taxon-name-part taxon-name-part-type="genus" reg="Psammogorgia">P.</tp:taxon-name-part> <tp:taxon-name-part taxon-name-part-type="species" reg="gracilis">gracilis</tp:taxon-name-part></tp:taxon-name></italic>.</p><fig id="F13" position="float" orientation="portrait"><object-id xmlns:xlink="http://www.w3.org/1999/xlink" content-type="doi" xlink:type="simple">10.3897/zookeys.961.54846.figure13</object-id><object-id xmlns:xlink="http://www.w3.org/1999/xlink" content-type="arpha" xlink:type="simple">9DD50415-90D6-5D55-9CB6-8ADA5D7A3EF0</object-id><label>Figure 13.</label><caption><p><italic><tp:taxon-name><tp:taxon-name-part taxon-name-part-type="genus" reg="Psammogorgia">Psammogorgia</tp:taxon-name-part> <tp:taxon-name-part taxon-name-part-type="species" reg="gracilis">gracilis</tp:taxon-name-part></tp:taxon-name></italic> Verrill, 1868. <abbrev xmlns:xlink="http://www.w3.org/1999/xlink" content-type="institution" xlink:title="Yale Peabody Museum of Natural History, New Haven, USA" id="ABBRID0EIIAI" xlink:type="simple">YPM</abbrev> 813a <bold>A</bold> spindles <bold>B</bold> wart clubs <bold>C</bold> radiates <bold>D</bold> anthocodial spindles.</p></caption><graphic xmlns:xlink="http://www.w3.org/1999/xlink" xlink:href="zookeys-961-001-g013.jpg" position="float" orientation="portrait" xlink:type="simple" id="oo_442686.jpg"><uri content-type="original_file" xlink:type="simple">https://binary.pensoft.net/fig/442686</uri></graphic></fig></tp:treatment-sec><tp:treatment-sec sec-type="distribution" id="SECID0E1IAI"><title>Distribution.</title><p>Tropical eastern Pacific: only recorded at the type locality Pearl Islands, Panamá.</p></tp:treatment-sec><tp:treatment-sec><!--Section generated to contain objects referenced in tp:taxon-treatment.--><table-wrap id="T1" position="float" orientation="portrait"><label>Table 1.</label><caption><p>Comparative features of <italic><tp:taxon-name><tp:taxon-name-part taxon-name-part-type="genus" reg="Psammogorgia">Psammogorgia</tp:taxon-name-part></tp:taxon-name></italic> colonies from the tropical eastern Pacific, according to analyses of type material from museums (<abbrev xmlns:xlink="http://www.w3.org/1999/xlink" content-type="institution" xlink:title="Yale Peabody Museum of Natural History, New Haven, USA" id="ABBRID0EXAAG" xlink:type="simple">YPM</abbrev>, <abbrev xmlns:xlink="http://www.w3.org/1999/xlink" content-type="institution" xlink:title="Museum of Comparative Zoology, Harvard University, Boston, USA" id="ABBRID0E3AAG" xlink:type="simple">MCZ</abbrev>, <abbrev xmlns:xlink="http://www.w3.org/1999/xlink" content-type="institution" xlink:title="Muséum national d’Histoire naturelle, Paris, France" id="ABBRID0EBBAG" xlink:type="simple">MNHN</abbrev>), and taxonomic descriptions by <xref ref-type="bibr" rid="B41">Verrill (1868b</xref>, <xref ref-type="bibr" rid="B42">1870</xref>) and <xref ref-type="bibr" rid="B3">Bayer (1958)</xref>. Diameter of the branches includes calyces. Measurements in millimetres.</p></caption><table id="TID0EMNBG" rules="all"><tbody><tr><th rowspan="1" colspan="1">Species</th><th rowspan="1" colspan="1">Colony colour</th><th rowspan="1" colspan="1">Colony shape and branching pattern</th><th rowspan="1" colspan="1">Maximum # branching</th><th rowspan="1" colspan="1">Length of terminal branchlets</th><th rowspan="1" colspan="1">Diameter of branchlets</th><th rowspan="1" colspan="1">Branch anastomosis</th><th rowspan="1" colspan="1">Calyx of branchlets</th><th rowspan="1" colspan="1">Presence of swollen calyx rims</th><th rowspan="1" colspan="1">Calyx arrangement at branchlets</th></tr><tr><td rowspan="1" colspan="1"><italic><tp:taxon-name><tp:taxon-name-part taxon-name-part-type="genus" reg="Psammogorgia">P.</tp:taxon-name-part> <tp:taxon-name-part taxon-name-part-type="species" reg="arbuscula">arbuscula</tp:taxon-name-part></tp:taxon-name></italic> (Verrill, 1866)</td><td rowspan="1" colspan="1">dark red</td><td rowspan="1" colspan="1">bushy, irregularly dichotomous</td><td rowspan="1" colspan="1">8</td><td rowspan="1" colspan="1">2.5–15</td><td rowspan="1" colspan="1">2–4</td><td rowspan="1" colspan="1">absent</td><td rowspan="1" colspan="1">prominent</td><td rowspan="1" colspan="1">yes</td><td rowspan="1" colspan="1">close</td></tr><tr><td rowspan="1" colspan="1"><tp:taxon-name><tp:taxon-name-part taxon-name-part-type="genus" reg="Psammogorgia">P.</tp:taxon-name-part> <tp:taxon-name-part taxon-name-part-type="species" reg="arbuscula">arbuscula</tp:taxon-name-part> <tp:taxon-name-part taxon-name-part-type="infraspecific-rank">var.</tp:taxon-name-part> <tp:taxon-name-part taxon-name-part-type="variety" reg="dowii">dowii</tp:taxon-name-part></tp:taxon-name> Verrill, 1868b</td><td rowspan="1" colspan="1">dark red</td><td rowspan="1" colspan="1">*flabellate, dichotomous</td><td rowspan="1" colspan="1">2</td><td rowspan="1" colspan="1">6–35</td><td rowspan="1" colspan="1">2</td><td rowspan="1" colspan="1">absent</td><td rowspan="1" colspan="1">slightly raised</td><td rowspan="1" colspan="1">no</td><td rowspan="1" colspan="1">sparse</td></tr><tr><td rowspan="1" colspan="1"><tp:taxon-name><tp:taxon-name-part taxon-name-part-type="genus" reg="Psammogorgia">P.</tp:taxon-name-part> <tp:taxon-name-part taxon-name-part-type="species" reg="arbuscula">arbuscula</tp:taxon-name-part> <tp:taxon-name-part taxon-name-part-type="infraspecific-rank">var.</tp:taxon-name-part> <tp:taxon-name-part taxon-name-part-type="variety" reg="pallida">pallida</tp:taxon-name-part></tp:taxon-name> Verrill, 1868b</td><td rowspan="1" colspan="1">yellowish</td><td rowspan="1" colspan="1">flabellate, irregularly dichotomous</td><td rowspan="1" colspan="1">15</td><td rowspan="1" colspan="1">40</td><td rowspan="1" colspan="1">2–3</td><td rowspan="1" colspan="1">absent</td><td rowspan="1" colspan="1">flat/ slightly raised</td><td rowspan="1" colspan="1">no</td><td rowspan="1" colspan="1">sparse</td></tr><tr><td rowspan="1" colspan="1"><italic><tp:taxon-name><tp:taxon-name-part taxon-name-part-type="genus" reg="Psammogorgia">P.</tp:taxon-name-part> <tp:taxon-name-part taxon-name-part-type="species" reg="fucosa">fucosa</tp:taxon-name-part></tp:taxon-name></italic> Valenciennes, 1846</td><td rowspan="1" colspan="1">reddish</td><td rowspan="1" colspan="1">bushy, irregularly dichotomous</td><td rowspan="1" colspan="1">12</td><td rowspan="1" colspan="1">12.7–25.4</td><td rowspan="1" colspan="1">3–4.5</td><td rowspan="1" colspan="1">absent</td><td rowspan="1" colspan="1">flat</td><td rowspan="1" colspan="1">no</td><td rowspan="1" colspan="1">sparse</td></tr><tr><td rowspan="1" colspan="1"><italic><tp:taxon-name><tp:taxon-name-part taxon-name-part-type="genus" reg="Psammogorgia">P.</tp:taxon-name-part> <tp:taxon-name-part taxon-name-part-type="species" reg="gracilis">gracilis</tp:taxon-name-part></tp:taxon-name></italic> Verrill, 1868</td><td rowspan="1" colspan="1">red</td><td rowspan="1" colspan="1">*flabellate, irregular dichotomous</td><td rowspan="1" colspan="1">9</td><td rowspan="1" colspan="1">60</td><td rowspan="1" colspan="1">1.5–1.6</td><td rowspan="1" colspan="1">absent</td><td rowspan="1" colspan="1">prominent</td><td rowspan="1" colspan="1">yes</td><td rowspan="1" colspan="1">close</td></tr><tr><td rowspan="1" colspan="1"><italic><tp:taxon-name><tp:taxon-name-part taxon-name-part-type="genus" reg="Psammogorgia">P.</tp:taxon-name-part> <tp:taxon-name-part taxon-name-part-type="species" reg="hookeri">hookeri</tp:taxon-name-part></tp:taxon-name></italic> Breedy &amp; Guzman, 2014</td><td rowspan="1" colspan="1">coral red</td><td rowspan="1" colspan="1">bushy, irregularly dichotomous</td><td rowspan="1" colspan="1">8</td><td rowspan="1" colspan="1">10–15</td><td rowspan="1" colspan="1">2–2.5</td><td rowspan="1" colspan="1">absent</td><td rowspan="1" colspan="1">prominent</td><td rowspan="1" colspan="1">yes</td><td rowspan="1" colspan="1">close</td></tr><tr><td rowspan="1" colspan="1">
                        <italic><tp:taxon-name><tp:taxon-name-part taxon-name-part-type="genus" reg="Psammogorgia">P.</tp:taxon-name-part> <tp:taxon-name-part taxon-name-part-type="species" reg="pax">pax</tp:taxon-name-part></tp:taxon-name></italic>
                        <xref ref-type="bibr" rid="B13">Breedy et al. 2020</xref>
                      </td><td rowspan="1" colspan="1">white</td><td rowspan="1" colspan="1">flabellate, irregularly dichotomous</td><td rowspan="1" colspan="1">20</td><td rowspan="1" colspan="1">10–125</td><td rowspan="1" colspan="1">3–4</td><td rowspan="1" colspan="1">present</td><td rowspan="1" colspan="1">slightly raised</td><td rowspan="1" colspan="1">no</td><td rowspan="1" colspan="1">sparse</td></tr><tr><td rowspan="1" colspan="1"><italic><tp:taxon-name><tp:taxon-name-part taxon-name-part-type="genus" reg="Psammogorgia">P.</tp:taxon-name-part> <tp:taxon-name-part taxon-name-part-type="species" reg="teres">teres</tp:taxon-name-part></tp:taxon-name></italic> Verrill, 1868</td><td rowspan="1" colspan="1">red orange</td><td rowspan="1" colspan="1">bushy, irregularly dichotomous</td><td rowspan="1" colspan="1">12</td><td rowspan="1" colspan="1">5–60</td><td rowspan="1" colspan="1">3–5</td><td rowspan="1" colspan="1">absent</td><td rowspan="1" colspan="1">flat</td><td rowspan="1" colspan="1">no</td><td rowspan="1" colspan="1">sparse</td></tr></tbody></table><table-wrap-foot><fn><p>*Data from <xref ref-type="bibr" rid="B41">Verrill (1868b)</xref>: syntype colony is small or a fragment.</p></fn></table-wrap-foot></table-wrap></tp:treatment-sec><ref-list><ref id="B22"><mixed-citation xmlns:xlink="http://www.w3.org/1999/xlink" xlink:type="simple"><person-group><name name-style="western"><surname>Kükenthal</surname><given-names>W</given-names></name></person-group> (<year>1919</year>) <tp:taxon-name><tp:taxon-name-part taxon-name-part-type="suborder">Gorgonaria</tp:taxon-name-part></tp:taxon-name>. Wissenschaftliche Ergebnisse der deutsche Tiefsee-Expeditionen “<italic>Valdivia</italic>” 1898–99, 13(2): 1–946.</mixed-citation></ref><ref id="B23"><mixed-citation xmlns:xlink="http://www.w3.org/1999/xlink" xlink:type="simple"><person-group><name name-style="western"><surname>Kükenthal</surname><given-names>W</given-names></name></person-group> (<year>1924</year>) <source><tp:taxon-name><tp:taxon-name-part taxon-name-part-type="suborder">Gorgonaria</tp:taxon-name-part></tp:taxon-name>. Das Tierreich, Vol. 47.</source><publisher-name>Walter de Gruyter and Company</publisher-name>, <publisher-loc>Berlin, und Leipzig</publisher-loc>, <size units="page">478 pp</size>.</mixed-citation></ref><ref id="B41"><mixed-citation xmlns:xlink="http://www.w3.org/1999/xlink" xlink:type="simple"><person-group><name name-style="western"><surname>Verrill</surname><given-names>AE</given-names></name></person-group> (<year>1868b</year>) <article-title>Notes on <tp:taxon-name><tp:taxon-name-part taxon-name-part-type="subkingdom">Radiata</tp:taxon-name-part></tp:taxon-name> in the Museum of Yale College, with descriptions of new genera and species. No. 6. Review of the corals and polyps of the West Coast of America.</article-title><source>Transactions of the Connecticut Academy of Arts and Sciences, (Second Edition)</source><volume>1</volume>(<issue>2</issue>): <fpage>377</fpage>–<lpage>558</lpage>. [pl. 6] <ext-link xlink:type="simple" ext-link-type="uri" xlink:href="https://biodiversitylibrary.org/page/13465394">https://biodiversitylibrary.org/page/13465394</ext-link></mixed-citation></ref><ref id="B42"><mixed-citation xmlns:xlink="http://www.w3.org/1999/xlink" xlink:type="simple"><person-group><name name-style="western"><surname>Verrill</surname><given-names>AE</given-names></name></person-group> (<year>1870</year>) Critical remarks on the halcyonoid polyps with descriptions of new species in the Museum of Yale College, No. 4. American Journal of Science and Arts, Series 2, 48: 419–429.</mixed-citation></ref><ref id="B3"><mixed-citation xmlns:xlink="http://www.w3.org/1999/xlink" xlink:type="simple"><person-group><name name-style="western"><surname>Bayer</surname><given-names>FM</given-names></name></person-group> (<year>1958</year>) <article-title>Les Octocoralliaires plexaurides des cótes occidentals d’Amérique.</article-title><source>Mémoires du Muséum National d’Histoire Naturelle, Nouvelle Séries, Série A (Zoologie)</source><volume>16</volume>(<issue>2</issue>): <fpage>41</fpage>–<lpage>56</lpage>. <ext-link xlink:type="simple" ext-link-type="uri" xlink:href="https://repository.si.edu/handle/10088/891">https://repository.si.edu/handle/10088/891</ext-link></mixed-citation></ref><ref id="B13"><mixed-citation xmlns:xlink="http://www.w3.org/1999/xlink" xlink:type="simple"><person-group><name name-style="western"><surname>Breedy</surname><given-names>O</given-names></name><name name-style="western"><surname>Guzman</surname><given-names>HM</given-names></name><name name-style="western"><surname>Murillo</surname><given-names>C</given-names></name><name name-style="western"><surname>Vargas</surname><given-names>S</given-names></name></person-group> (<year>2020</year>) <article-title>A new species of the genus <italic><tp:taxon-name><tp:taxon-name-part taxon-name-part-type="genus">Psammogorgia</tp:taxon-name-part></tp:taxon-name></italic> (<tp:taxon-name><tp:taxon-name-part taxon-name-part-type="phylum">Cnidaria</tp:taxon-name-part></tp:taxon-name>: <tp:taxon-name><tp:taxon-name-part taxon-name-part-type="class">Anthozoa</tp:taxon-name-part></tp:taxon-name>: <tp:taxon-name><tp:taxon-name-part taxon-name-part-type="subclass">Octocorallia</tp:taxon-name-part></tp:taxon-name>) from the Hannibal Bank in Pacific Panamá.</article-title><source>Bulletin of Marine Science</source><volume>96</volume>(<issue>1</issue>): <fpage>169</fpage>–<lpage>179</lpage>. <ext-link xlink:type="simple" ext-link-type="doi" xlink:href="10.5343/bms.2019.0072">https://doi.org/10.5343/bms.2019.0072</ext-link></mixed-citation></ref></ref-list></tp:taxon-treatment>
