# Supplementary material for: A revision of the genus Psammogorgia Verrill, 1868 (Cnidaria, Anthozoa, Octocorallia) in the tropical eastern Pacific Ocean
Source: Zookeys. 2020 Aug 19;961:1–30. doi: 10.3897/zookeys.961.54846 (PMC7449986; doi:10.3897/zookeys.961.54846)
Supplement: XML Treatment for Psammogorgia hookeri [file zookeys.961.54846-treatment7.xml]

<!DOCTYPE tp:taxon-treatment
  PUBLIC "-//TaxonX//DTD Taxonomic Treatment Publishing DTD v0 20100105//EN" "tax-treatment-NSO.dtd">
<tp:taxon-treatment xmlns:tp="http://www.plazi.org/taxpub"><tp:treatment-meta><kwd-group><label>Taxon classification</label><kwd><named-content xmlns:xlink="http://www.w3.org/1999/xlink" content-type="kingdom">Animalia</named-content></kwd><kwd><named-content xmlns:xlink="http://www.w3.org/1999/xlink" content-type="order">Alcyonacea</named-content></kwd><kwd><named-content xmlns:xlink="http://www.w3.org/1999/xlink" content-type="family">Plexauridae</named-content></kwd></kwd-group><mixed-citation publication-type="journal"><person-group><name><surname>Breedy</surname><given-names>Odalisca</given-names></name><name><surname>Guzman</surname><given-names>Hector M.</given-names></name></person-group><article-title>A revision of the genus <italic><tp:taxon-name><tp:taxon-name-part taxon-name-part-type="genus" reg="Psammogorgia">Psammogorgia</tp:taxon-name-part></tp:taxon-name></italic> Verrill, 1868 (<tp:taxon-name><tp:taxon-name-part taxon-name-part-type="phylum">Cnidaria</tp:taxon-name-part></tp:taxon-name>, <tp:taxon-name><tp:taxon-name-part taxon-name-part-type="class">Anthozoa</tp:taxon-name-part></tp:taxon-name>, <tp:taxon-name><tp:taxon-name-part taxon-name-part-type="subclass">Octocorallia</tp:taxon-name-part></tp:taxon-name>) in the tropical eastern Pacific Ocean</article-title><source>Zookeys</source><day>19</day><month>8</month><year>2020</year><volume>961</volume><fpage>1</fpage><lpage>30</lpage><pub-id pub-id-type="doi">10.3897/zookeys.961.54846</pub-id></mixed-citation></tp:treatment-meta><tp:nomenclature><tp:taxon-name><object-id xmlns:xlink="http://www.w3.org/1999/xlink" content-type="arpha" xlink:type="simple">3803633F-E03B-5577-ADB2-739999D2ED9B</object-id>
                <tp:taxon-name-part taxon-name-part-type="genus" reg="Psammogorgia">Psammogorgia</tp:taxon-name-part>
                <tp:taxon-name-part taxon-name-part-type="species" reg="hookeri">hookeri</tp:taxon-name-part>
              </tp:taxon-name><tp:taxon-authority>Breedy &amp; Guzman, 2014</tp:taxon-authority><xref ref-type="fig" rid="F14">Figure 14</xref><tp:nomenclature-citation-list><tp:nomenclature-citation><tp:taxon-name>
                    <tp:taxon-name-part taxon-name-part-type="genus" reg="Psammogorgia">Psammogorgia</tp:taxon-name-part> <tp:taxon-name-part taxon-name-part-type="species" reg="hookeri">hookeri</tp:taxon-name-part></tp:taxon-name><comment>Breedy &amp; Guzman, 2014: 2–5.</comment></tp:nomenclature-citation></tp:nomenclature-citation-list></tp:nomenclature><tp:treatment-sec sec-type="type locality" id="SECID0EUKAI"><title>Type locality.</title><p>Isla Gallán, Paracas National Reserve, Perú.</p></tp:treatment-sec><tp:treatment-sec sec-type="diagnosis" id="SECID0EZKAI"><title>Diagnosis.</title><p>Colonies coral red, small, bushy, multiplanar and irregularly dichotomous. Coenenchyme granular. Coenenchymal sclerites: wide, irregular spindles with acute or bifurcated ends, and combinations of both; warty and irregular radiates, crosses and conspicuous star-like radiates. Colours of coenenchymal sclerites reddish, coral red, and lighter. Calyces prominent, swollen and closely placed. Thorny, irregular spindles, and wart-clubs around the calyx rim up to 0.16 mm long. Anthocodial spindles, thin and spiny, in collaret and points arrangements, yellowish, and pale pink in colour. We refer to <xref ref-type="bibr" rid="B10">Breedy and Guzman (2014)</xref> for a full description of the species.</p></tp:treatment-sec><tp:treatment-sec sec-type="distribution" id="SECID0EDLAI"><title>Distribution.</title><p>This species has only been reported for Perú, Isla Gallán, Paracas National Reserve at 25 m depth, and from Bahía Independencia at unknown depth (Fig. <xref ref-type="fig" rid="F14">14</xref>).</p><fig id="F14" position="float" orientation="portrait"><object-id xmlns:xlink="http://www.w3.org/1999/xlink" content-type="doi" xlink:type="simple">10.3897/zookeys.961.54846.figure14</object-id><object-id xmlns:xlink="http://www.w3.org/1999/xlink" content-type="arpha" xlink:type="simple">430AFD87-B38E-5F7B-824F-37C0B1969FB3</object-id><label>Figure 14.</label><caption><p><italic><tp:taxon-name><tp:taxon-name-part taxon-name-part-type="genus" reg="Psammogorgia">Psammogorgia</tp:taxon-name-part> <tp:taxon-name-part taxon-name-part-type="species" reg="hookeri">hookeri</tp:taxon-name-part></tp:taxon-name></italic> Breedy &amp; Guzman, 2014. <italic>In situ</italic> colonies at Isla San Gallán, Paracas National Reserve, 25 m deep. Photograph: Yuri Hooker (UPCH).</p></caption><graphic xmlns:xlink="http://www.w3.org/1999/xlink" xlink:href="zookeys-961-001-g014.jpg" position="float" orientation="portrait" xlink:type="simple" id="oo_442687.jpg"><uri content-type="original_file" xlink:type="simple">https://binary.pensoft.net/fig/442687</uri></graphic></fig></tp:treatment-sec><ref-list><ref id="B10"><mixed-citation xmlns:xlink="http://www.w3.org/1999/xlink" xlink:type="simple"><person-group><name name-style="western"><surname>Breedy</surname><given-names>O</given-names></name><name name-style="western"><surname>Guzman</surname><given-names>HM</given-names></name></person-group> (<year>2014</year>) <article-title>A new species of alcyonacean octocoral from the Peruvian Zoogeographic Region.</article-title><source>Journal of the Marine Biological Association</source><volume>94</volume>(<issue>3</issue>): <fpage>493</fpage>–<lpage>498</lpage>. <ext-link xlink:type="simple" ext-link-type="doi" xlink:href="10.1017/S0025315413001835">https://doi.org/10.1017/S0025315413001835</ext-link></mixed-citation></ref></ref-list></tp:taxon-treatment>
