# Supplementary material for: A revision of the genus Psammogorgia Verrill, 1868 (Cnidaria, Anthozoa, Octocorallia) in the tropical eastern Pacific Ocean
Source: Zookeys. 2020 Aug 19;961:1–30. doi: 10.3897/zookeys.961.54846 (PMC7449986; doi:10.3897/zookeys.961.54846)
Supplement: XML Treatment for Psammogorgia pax [file zookeys.961.54846-treatment8.xml]

<!DOCTYPE tp:taxon-treatment
  PUBLIC "-//TaxonX//DTD Taxonomic Treatment Publishing DTD v0 20100105//EN" "tax-treatment-NSO.dtd">
<tp:taxon-treatment xmlns:tp="http://www.plazi.org/taxpub"><tp:treatment-meta><kwd-group><label>Taxon classification</label><kwd><named-content xmlns:xlink="http://www.w3.org/1999/xlink" content-type="kingdom">Animalia</named-content></kwd><kwd><named-content xmlns:xlink="http://www.w3.org/1999/xlink" content-type="order">Alcyonacea</named-content></kwd><kwd><named-content xmlns:xlink="http://www.w3.org/1999/xlink" content-type="family">Plexauridae</named-content></kwd></kwd-group><mixed-citation publication-type="journal"><person-group><name><surname>Breedy</surname><given-names>Odalisca</given-names></name><name><surname>Guzman</surname><given-names>Hector M.</given-names></name></person-group><article-title>A revision of the genus <italic><tp:taxon-name><tp:taxon-name-part taxon-name-part-type="genus" reg="Psammogorgia">Psammogorgia</tp:taxon-name-part></tp:taxon-name></italic> Verrill, 1868 (<tp:taxon-name><tp:taxon-name-part taxon-name-part-type="phylum">Cnidaria</tp:taxon-name-part></tp:taxon-name>, <tp:taxon-name><tp:taxon-name-part taxon-name-part-type="class">Anthozoa</tp:taxon-name-part></tp:taxon-name>, <tp:taxon-name><tp:taxon-name-part taxon-name-part-type="subclass">Octocorallia</tp:taxon-name-part></tp:taxon-name>) in the tropical eastern Pacific Ocean</article-title><source>Zookeys</source><day>19</day><month>8</month><year>2020</year><volume>961</volume><fpage>1</fpage><lpage>30</lpage><pub-id pub-id-type="doi">10.3897/zookeys.961.54846</pub-id></mixed-citation></tp:treatment-meta><tp:nomenclature><tp:taxon-name><object-id xmlns:xlink="http://www.w3.org/1999/xlink" content-type="arpha" xlink:type="simple">50E8E039-73EF-59CD-805E-31E8C314EA43</object-id>
                <tp:taxon-name-part taxon-name-part-type="genus" reg="Psammogorgia">Psammogorgia</tp:taxon-name-part>
                <tp:taxon-name-part taxon-name-part-type="species" reg="pax">pax</tp:taxon-name-part>
              </tp:taxon-name><tp:taxon-authority>Breedy, Guzman, Murillo &amp; Vargas, 2020</tp:taxon-authority><tp:nomenclature-citation-list><tp:nomenclature-citation><tp:taxon-name>
                    <tp:taxon-name-part taxon-name-part-type="genus" reg="Psammogorgia">Psammogorgia</tp:taxon-name-part> <tp:taxon-name-part taxon-name-part-type="species" reg="pax">pax</tp:taxon-name-part></tp:taxon-name><comment><xref ref-type="bibr" rid="B13">Breedy et al., 2020</xref>: 5–7.</comment></tp:nomenclature-citation></tp:nomenclature-citation-list></tp:nomenclature><tp:treatment-sec sec-type="type locality" id="SECID0E2NAI"><title>Type locality.</title><p>Hannibal Bank, Gulf of Chiriquí, Pacific Panamá.</p></tp:treatment-sec><tp:treatment-sec sec-type="diagnosis" id="SECID0EAOAI"><title>Diagnosis.</title><p>Colonies white, flabellate and branching in one plane, profuse irregularly dichotomous with occasional anastomosis. Calyces slightly raised, not close together with spiny lobes around polyp apertures. Thorny, irregularly-shaped spindles, and wart clubs around the calyx rims; wart clubs up to 0.26 mm long. Coenenchyme granular. Coenenchymal sclerites white, irregular spindles with acute or bifurcated ends or combinations of both as well as warty and irregular radiates. Anthocodial spindles orange, thin and spiny, in collaret and points arrangements. We refer to <xref ref-type="bibr" rid="B13">Breedy et al. (2020)</xref> for a full description of the species.</p></tp:treatment-sec><tp:treatment-sec sec-type="distribution" id="SECID0EKOAI"><title>Distribution.</title><p>This species has only been reported from its type locality in the upper mesophotic habitats of the Hannibal Bank at 63 m depth.</p></tp:treatment-sec><ref-list><ref id="B13"><mixed-citation xmlns:xlink="http://www.w3.org/1999/xlink" xlink:type="simple"><person-group><name name-style="western"><surname>Breedy</surname><given-names>O</given-names></name><name name-style="western"><surname>Guzman</surname><given-names>HM</given-names></name><name name-style="western"><surname>Murillo</surname><given-names>C</given-names></name><name name-style="western"><surname>Vargas</surname><given-names>S</given-names></name></person-group> (<year>2020</year>) <article-title>A new species of the genus <italic><tp:taxon-name><tp:taxon-name-part taxon-name-part-type="genus">Psammogorgia</tp:taxon-name-part></tp:taxon-name></italic> (<tp:taxon-name><tp:taxon-name-part taxon-name-part-type="phylum">Cnidaria</tp:taxon-name-part></tp:taxon-name>: <tp:taxon-name><tp:taxon-name-part taxon-name-part-type="class">Anthozoa</tp:taxon-name-part></tp:taxon-name>: <tp:taxon-name><tp:taxon-name-part taxon-name-part-type="subclass">Octocorallia</tp:taxon-name-part></tp:taxon-name>) from the Hannibal Bank in Pacific Panamá.</article-title><source>Bulletin of Marine Science</source><volume>96</volume>(<issue>1</issue>): <fpage>169</fpage>–<lpage>179</lpage>. <ext-link xlink:type="simple" ext-link-type="doi" xlink:href="10.5343/bms.2019.0072">https://doi.org/10.5343/bms.2019.0072</ext-link></mixed-citation></ref></ref-list></tp:taxon-treatment>
