# Supplementary material for: A revision of the genus Psammogorgia Verrill, 1868 (Cnidaria, Anthozoa, Octocorallia) in the tropical eastern Pacific Ocean
Source: Zookeys. 2020 Aug 19;961:1–30. doi: 10.3897/zookeys.961.54846 (PMC7449986; doi:10.3897/zookeys.961.54846)
Supplement: XML Treatment for Psammogorgia teres [file zookeys.961.54846-treatment9.xml]

<!DOCTYPE tp:taxon-treatment
  PUBLIC "-//TaxonX//DTD Taxonomic Treatment Publishing DTD v0 20100105//EN" "tax-treatment-NSO.dtd">
<tp:taxon-treatment xmlns:tp="http://www.plazi.org/taxpub"><tp:treatment-meta><kwd-group><label>Taxon classification</label><kwd><named-content xmlns:xlink="http://www.w3.org/1999/xlink" content-type="kingdom">Animalia</named-content></kwd><kwd><named-content xmlns:xlink="http://www.w3.org/1999/xlink" content-type="order">Alcyonacea</named-content></kwd><kwd><named-content xmlns:xlink="http://www.w3.org/1999/xlink" content-type="family">Plexauridae</named-content></kwd></kwd-group><mixed-citation publication-type="journal"><person-group><name><surname>Breedy</surname><given-names>Odalisca</given-names></name><name><surname>Guzman</surname><given-names>Hector M.</given-names></name></person-group><article-title>A revision of the genus <italic><tp:taxon-name><tp:taxon-name-part taxon-name-part-type="genus" reg="Psammogorgia">Psammogorgia</tp:taxon-name-part></tp:taxon-name></italic> Verrill, 1868 (<tp:taxon-name><tp:taxon-name-part taxon-name-part-type="phylum">Cnidaria</tp:taxon-name-part></tp:taxon-name>, <tp:taxon-name><tp:taxon-name-part taxon-name-part-type="class">Anthozoa</tp:taxon-name-part></tp:taxon-name>, <tp:taxon-name><tp:taxon-name-part taxon-name-part-type="subclass">Octocorallia</tp:taxon-name-part></tp:taxon-name>) in the tropical eastern Pacific Ocean</article-title><source>Zookeys</source><day>19</day><month>8</month><year>2020</year><volume>961</volume><fpage>1</fpage><lpage>30</lpage><pub-id pub-id-type="doi">10.3897/zookeys.961.54846</pub-id></mixed-citation></tp:treatment-meta><tp:nomenclature><tp:taxon-name><object-id xmlns:xlink="http://www.w3.org/1999/xlink" content-type="arpha" xlink:type="simple">FF157F0D-D21C-5A17-B821-7F232170016A</object-id>
                <tp:taxon-name-part taxon-name-part-type="genus" reg="Psammogorgia">Psammogorgia</tp:taxon-name-part>
                <tp:taxon-name-part taxon-name-part-type="species" reg="teres">teres</tp:taxon-name-part>
              </tp:taxon-name><tp:taxon-authority>Verrill, 1868</tp:taxon-authority><xref ref-type="fig" rid="F15">Figures 15</xref><xref ref-type="fig" rid="F16">, 16</xref><tp:nomenclature-citation-list><tp:nomenclature-citation><tp:taxon-name>
                    <tp:taxon-name-part taxon-name-part-type="genus" reg="Psammogorgia">Psammogorgia</tp:taxon-name-part> <tp:taxon-name-part taxon-name-part-type="species" reg="teres">teres</tp:taxon-name-part></tp:taxon-name><comment>Verrill, 1868b: 416–417; <xref ref-type="bibr" rid="B21">Hickson 1915</xref>: 554; <xref ref-type="bibr" rid="B22">Kükenthal 1919</xref>: 237–238; <xref ref-type="bibr" rid="B23">Kükenthal 1924</xref>: 108; <xref ref-type="bibr" rid="B20">Harden 1979</xref>: 120.</comment></tp:nomenclature-citation></tp:nomenclature-citation-list></tp:nomenclature><tp:treatment-sec sec-type="type material" id="SECID0EZQAI"><title>Type material.</title><p><bold><italic>Lectotype</italic></bold> (designated herein). <abbrev xmlns:xlink="http://www.w3.org/1999/xlink" content-type="institution" xlink:title="Yale Peabody Museum of Natural History, New Haven, USA" id="ABBRID0EERAI" xlink:type="simple">YPM</abbrev> 1556b, dry, Pearl Islands, Gulf of Panamá, Panamá, F.H. Bradley, 1866–1867, no additional data.</p><p><bold><italic>Paralectotype</italic>.</bold><abbrev xmlns:xlink="http://www.w3.org/1999/xlink" content-type="institution" xlink:title="Yale Peabody Museum of Natural History, New Haven, USA" id="ABBRID0EQRAI" xlink:type="simple">YPM</abbrev> 1556a, c, same data as the lectotype.</p></tp:treatment-sec><tp:treatment-sec sec-type="type locality" id="SECID0EVRAI"><title>Type locality.</title><p>Pearl Islands, Panamá.</p></tp:treatment-sec><tp:treatment-sec sec-type="diagnosis" id="SECID0E1RAI"><title>Diagnosis.</title><p>Colonies red or orange when preserved but brighter when alive. Colonies bushy and branch laterally and irregularly dichotomous. Stems vary from few millimetres up to 5 cm long, and 6 mm in diameter. Holdfasts encrusting with thin coenenchyme, often with polyps. Calyces flat, sparsely distributed all around the branches. Calyces with thorny, irregular spindles and wart-clubs around the calyx rim. Coenenchyme compact. Coenenchymal sclerites red, orange or colourless, mostly irregular warty spindles with acute or bifurcated ends and asymmetrical forms with prominent warty tubercles up to 0.20 mm long; wart-clubs with wide heads, up to 0.16 mm long; warty radiates and crosses. Anthocodial spindles pale yellow or colourless, flat or spiny, up to 0.26 mm long and in collaret and points arrangements. Coenenchymal sclerites red, orange and colourless, anthocodial rods pale yellow and colourless.</p></tp:treatment-sec><tp:treatment-sec sec-type="description" id="SECID0E6RAI"><title>Description.</title><p>The lectotype is a red orange dry colony, which was brighter when alive (<xref ref-type="bibr" rid="B41">Verrill 1868b</xref>), with 25 cm long and 20 cm wide (Fig. <xref ref-type="fig" rid="F15">15A, B</xref>). The colony is bushy and laterally branched with an irregularly dichotomous pattern which branches up to 12 times (Fig. <xref ref-type="fig" rid="F15">15A, B</xref>). The stem is 5 mm long and is 6 mm in diameter, arising from an oval holdfast with around 3.1 cm in diameter that bifurcates in two main branches. These branches are 5–6 mm thick at the base diminishing toward the tips to branchlets of around 3 mm in diameter (Fig. <xref ref-type="fig" rid="F15">15A</xref>). The branches emerge at angles of 45–90°, ascending mostly parallel to each other and bifurcating the same way. Branchlets are mostly perpendicular to the branch of origin and slightly curved. Terminal branchlets are 5 to 60 mm in length (Fig. <xref ref-type="fig" rid="F15">15A</xref>). Calyces occur all around the branches, being flat and with a polyp rim 0.4–1.0 mm in diameter and, mostly separated between each other by 0.5–4.0 mm with an average of 3.5 mm (Fig. <xref ref-type="fig" rid="F15">15B</xref>). Calyces have concentration of thorny, irregular spindles and wart-clubs appearing usually around the calyx rim. The coenenchyme is compact with a finely granulated surface. The coenenchymal sclerites are very variable in size and form, being red, orange or colourless and mostly composed of irregular warty spindles with acute or bifurcated ends, and some asymmetrical forms with prominent warty tubercles (Figs <xref ref-type="fig" rid="F15">15C</xref>, <xref ref-type="fig" rid="F16">16A</xref>). Spindles are 0.11–0.20 mm long and 0.07–0.12 mm wide. Wart-clubs have wide leafy heads and are 0.07–0.16 mm long and 0.045–0.10 mm wide (Fig. <xref ref-type="fig" rid="F16">16B</xref>). Warty radiates are 0.07–0.13 mm long and 0.06–0.09 mm wide (Fig. <xref ref-type="fig" rid="F16">16C</xref>); and some crosses, 0.95–0.11 mm by 0.08–0.11 mm (Fig. <xref ref-type="fig" rid="F16">16C</xref>). The anthocodial armature is well developed and composed of pale-yellow to colourless spiny spindles and flat warty sclerites arranged in collaret and points, measuring 0.13–0.24 mm in length and 0.02–0.04 mm in width (Figs <xref ref-type="fig" rid="F15">15C</xref>, <xref ref-type="fig" rid="F16">16D</xref>).</p><fig id="F15" position="float" orientation="portrait"><object-id xmlns:xlink="http://www.w3.org/1999/xlink" content-type="doi" xlink:type="simple">10.3897/zookeys.961.54846.figure15</object-id><object-id xmlns:xlink="http://www.w3.org/1999/xlink" content-type="arpha" xlink:type="simple">815359D2-785E-5F33-BC4D-DD696542363C</object-id><label>Figure 15.</label><caption><p><italic><tp:taxon-name><tp:taxon-name-part taxon-name-part-type="genus" reg="Psammogorgia">Psammogorgia</tp:taxon-name-part> <tp:taxon-name-part taxon-name-part-type="species" reg="teres">teres</tp:taxon-name-part></tp:taxon-name></italic> Verrill, 1868. YPM1556b <bold>A</bold> colony <bold>B</bold> detail of branches <bold>C</bold> Coenenchymal and anthocodial sclerites.</p></caption><graphic xmlns:xlink="http://www.w3.org/1999/xlink" xlink:href="zookeys-961-001-g015.jpg" position="float" orientation="portrait" xlink:type="simple" id="oo_442688.jpg"><uri content-type="original_file" xlink:type="simple">https://binary.pensoft.net/fig/442688</uri></graphic></fig></tp:treatment-sec><tp:treatment-sec sec-type="remarks" id="SECID0EXUAI"><title>Remarks and comparison.</title><p>While the largest anthocodial sclerite measured in the lectotype was 0.24 mm long, Verrill (1886b) mentioned a slightly larger length of 0.26 mm. This is in accordance to the anthocodials of other specimens revised in this study. The syntype YPM1556b closely fits <xref ref-type="bibr" rid="B41">Verrill´s (1868b)</xref> description of the colony and the sclerites. For this reason, we designate this as the lectotype to clearly establish the species identity.</p><fig id="F16" position="float" orientation="portrait"><object-id xmlns:xlink="http://www.w3.org/1999/xlink" content-type="doi" xlink:type="simple">10.3897/zookeys.961.54846.figure16</object-id><object-id xmlns:xlink="http://www.w3.org/1999/xlink" content-type="arpha" xlink:type="simple">EE0493B5-D142-5601-A0D0-ECEF1D89D7BF</object-id><label>Figure 16.</label><caption><p><italic><tp:taxon-name><tp:taxon-name-part taxon-name-part-type="genus" reg="Psammogorgia">Psammogorgia</tp:taxon-name-part> <tp:taxon-name-part taxon-name-part-type="species" reg="teres">teres</tp:taxon-name-part></tp:taxon-name></italic> Verrill, 1868. YPM1556b <bold>A</bold> spindles <bold>B</bold> Wart clubs <bold>C</bold> Radiates and crosses <bold>D</bold> anthocodial spindles.</p></caption><graphic xmlns:xlink="http://www.w3.org/1999/xlink" xlink:href="zookeys-961-001-g016.jpg" position="float" orientation="portrait" xlink:type="simple" id="oo_442689.jpg"><uri content-type="original_file" xlink:type="simple">https://binary.pensoft.net/fig/442689</uri></graphic></fig><p><italic><tp:taxon-name><tp:taxon-name-part taxon-name-part-type="genus" reg="Psammogorgia">Psammogorgia</tp:taxon-name-part> <tp:taxon-name-part taxon-name-part-type="species" reg="teres">teres</tp:taxon-name-part></tp:taxon-name></italic> has a colony morphology similar to that of <italic><tp:taxon-name><tp:taxon-name-part taxon-name-part-type="genus" reg="Psammogorgia">P.</tp:taxon-name-part> <tp:taxon-name-part taxon-name-part-type="species" reg="fucosa">fucosa</tp:taxon-name-part></tp:taxon-name></italic> (Table <xref ref-type="table" rid="T1">1</xref>), but it has different sclerite sizes and colours in comparison with the type’s sclerite slide (Table <xref ref-type="table" rid="T2">2</xref>). In <italic><tp:taxon-name><tp:taxon-name-part taxon-name-part-type="genus" reg="Psammogorgia">P.</tp:taxon-name-part> <tp:taxon-name-part taxon-name-part-type="species" reg="teres">teres</tp:taxon-name-part></tp:taxon-name></italic>, spindles and wart-clubs are shorter while anthocodials and radiates are larger than in <italic><tp:taxon-name><tp:taxon-name-part taxon-name-part-type="genus" reg="Psammogorgia">P.</tp:taxon-name-part> <tp:taxon-name-part taxon-name-part-type="species" reg="fucosa">fucosa</tp:taxon-name-part></tp:taxon-name></italic> (Table <xref ref-type="table" rid="T2">2</xref>). Anthocodials of <italic><tp:taxon-name><tp:taxon-name-part taxon-name-part-type="genus" reg="Psammogorgia">P.</tp:taxon-name-part> <tp:taxon-name-part taxon-name-part-type="species" reg="fucosa">fucosa</tp:taxon-name-part></tp:taxon-name></italic> are red but colourless in <italic><tp:taxon-name><tp:taxon-name-part taxon-name-part-type="genus" reg="Psammogorgia">P.</tp:taxon-name-part> <tp:taxon-name-part taxon-name-part-type="species" reg="teres">teres</tp:taxon-name-part></tp:taxon-name></italic>, which is a diagnostic feature of this species.</p><p>In comparison with <italic><tp:taxon-name><tp:taxon-name-part taxon-name-part-type="genus" reg="Psammogorgia">P.</tp:taxon-name-part> <tp:taxon-name-part taxon-name-part-type="species" reg="arbuscula">arbuscula</tp:taxon-name-part></tp:taxon-name></italic> and <italic><tp:taxon-name><tp:taxon-name-part taxon-name-part-type="genus" reg="Psammogorgia">P.</tp:taxon-name-part> <tp:taxon-name-part taxon-name-part-type="species" reg="gracilis">gracilis</tp:taxon-name-part></tp:taxon-name></italic>, <italic><tp:taxon-name><tp:taxon-name-part taxon-name-part-type="genus" reg="Psammogorgia">P.</tp:taxon-name-part> <tp:taxon-name-part taxon-name-part-type="species" reg="teres">teres</tp:taxon-name-part></tp:taxon-name></italic> differs in the external morphology represented by colonies with thicker branches and flat calyces; and relative abundance and sizes of sclerites (Tables <xref ref-type="table" rid="T1">1</xref>, <xref ref-type="table" rid="T2">2</xref>).</p></tp:treatment-sec><tp:treatment-sec sec-type="distribution" id="SECID0E3ZAI"><title>Distribution.</title><p>The species occurs in Pearl Islands, Panamá (type locality) and also in in the Chiriquí Gulf, Panamá. However, the species presents a wider regional distribution in the tropical eastern Pacific. It was sampled by us, along the Pacific coast of Costa Rica, El Salvador, Nicaragua, and Ecuador, and encountered in collections from the Pacific coasts of México and Colombia.</p></tp:treatment-sec><tp:treatment-sec><!--Section generated to contain objects referenced in tp:taxon-treatment.--><table-wrap id="T1" position="float" orientation="portrait"><label>Table 1.</label><caption><p>Comparative features of <italic><tp:taxon-name><tp:taxon-name-part taxon-name-part-type="genus" reg="Psammogorgia">Psammogorgia</tp:taxon-name-part></tp:taxon-name></italic> colonies from the tropical eastern Pacific, according to analyses of type material from museums (<abbrev xmlns:xlink="http://www.w3.org/1999/xlink" content-type="institution" xlink:title="Yale Peabody Museum of Natural History, New Haven, USA" id="ABBRID0EXAAG" xlink:type="simple">YPM</abbrev>, <abbrev xmlns:xlink="http://www.w3.org/1999/xlink" content-type="institution" xlink:title="Museum of Comparative Zoology, Harvard University, Boston, USA" id="ABBRID0E3AAG" xlink:type="simple">MCZ</abbrev>, <abbrev xmlns:xlink="http://www.w3.org/1999/xlink" content-type="institution" xlink:title="Muséum national d’Histoire naturelle, Paris, France" id="ABBRID0EBBAG" xlink:type="simple">MNHN</abbrev>), and taxonomic descriptions by <xref ref-type="bibr" rid="B41">Verrill (1868b</xref>, <xref ref-type="bibr" rid="B42">1870</xref>) and <xref ref-type="bibr" rid="B3">Bayer (1958)</xref>. Diameter of the branches includes calyces. Measurements in millimetres.</p></caption><table id="TID0EMNBG" rules="all"><tbody><tr><th rowspan="1" colspan="1">Species</th><th rowspan="1" colspan="1">Colony colour</th><th rowspan="1" colspan="1">Colony shape and branching pattern</th><th rowspan="1" colspan="1">Maximum # branching</th><th rowspan="1" colspan="1">Length of terminal branchlets</th><th rowspan="1" colspan="1">Diameter of branchlets</th><th rowspan="1" colspan="1">Branch anastomosis</th><th rowspan="1" colspan="1">Calyx of branchlets</th><th rowspan="1" colspan="1">Presence of swollen calyx rims</th><th rowspan="1" colspan="1">Calyx arrangement at branchlets</th></tr><tr><td rowspan="1" colspan="1"><italic><tp:taxon-name><tp:taxon-name-part taxon-name-part-type="genus" reg="Psammogorgia">P.</tp:taxon-name-part> <tp:taxon-name-part taxon-name-part-type="species" reg="arbuscula">arbuscula</tp:taxon-name-part></tp:taxon-name></italic> (Verrill, 1866)</td><td rowspan="1" colspan="1">dark red</td><td rowspan="1" colspan="1">bushy, irregularly dichotomous</td><td rowspan="1" colspan="1">8</td><td rowspan="1" colspan="1">2.5–15</td><td rowspan="1" colspan="1">2–4</td><td rowspan="1" colspan="1">absent</td><td rowspan="1" colspan="1">prominent</td><td rowspan="1" colspan="1">yes</td><td rowspan="1" colspan="1">close</td></tr><tr><td rowspan="1" colspan="1"><tp:taxon-name><tp:taxon-name-part taxon-name-part-type="genus" reg="Psammogorgia">P.</tp:taxon-name-part> <tp:taxon-name-part taxon-name-part-type="species" reg="arbuscula">arbuscula</tp:taxon-name-part> <tp:taxon-name-part taxon-name-part-type="infraspecific-rank">var.</tp:taxon-name-part> <tp:taxon-name-part taxon-name-part-type="variety" reg="dowii">dowii</tp:taxon-name-part></tp:taxon-name> Verrill, 1868b</td><td rowspan="1" colspan="1">dark red</td><td rowspan="1" colspan="1">*flabellate, dichotomous</td><td rowspan="1" colspan="1">2</td><td rowspan="1" colspan="1">6–35</td><td rowspan="1" colspan="1">2</td><td rowspan="1" colspan="1">absent</td><td rowspan="1" colspan="1">slightly raised</td><td rowspan="1" colspan="1">no</td><td rowspan="1" colspan="1">sparse</td></tr><tr><td rowspan="1" colspan="1"><tp:taxon-name><tp:taxon-name-part taxon-name-part-type="genus" reg="Psammogorgia">P.</tp:taxon-name-part> <tp:taxon-name-part taxon-name-part-type="species" reg="arbuscula">arbuscula</tp:taxon-name-part> <tp:taxon-name-part taxon-name-part-type="infraspecific-rank">var.</tp:taxon-name-part> <tp:taxon-name-part taxon-name-part-type="variety" reg="pallida">pallida</tp:taxon-name-part></tp:taxon-name> Verrill, 1868b</td><td rowspan="1" colspan="1">yellowish</td><td rowspan="1" colspan="1">flabellate, irregularly dichotomous</td><td rowspan="1" colspan="1">15</td><td rowspan="1" colspan="1">40</td><td rowspan="1" colspan="1">2–3</td><td rowspan="1" colspan="1">absent</td><td rowspan="1" colspan="1">flat/ slightly raised</td><td rowspan="1" colspan="1">no</td><td rowspan="1" colspan="1">sparse</td></tr><tr><td rowspan="1" colspan="1"><italic><tp:taxon-name><tp:taxon-name-part taxon-name-part-type="genus" reg="Psammogorgia">P.</tp:taxon-name-part> <tp:taxon-name-part taxon-name-part-type="species" reg="fucosa">fucosa</tp:taxon-name-part></tp:taxon-name></italic> Valenciennes, 1846</td><td rowspan="1" colspan="1">reddish</td><td rowspan="1" colspan="1">bushy, irregularly dichotomous</td><td rowspan="1" colspan="1">12</td><td rowspan="1" colspan="1">12.7–25.4</td><td rowspan="1" colspan="1">3–4.5</td><td rowspan="1" colspan="1">absent</td><td rowspan="1" colspan="1">flat</td><td rowspan="1" colspan="1">no</td><td rowspan="1" colspan="1">sparse</td></tr><tr><td rowspan="1" colspan="1"><italic><tp:taxon-name><tp:taxon-name-part taxon-name-part-type="genus" reg="Psammogorgia">P.</tp:taxon-name-part> <tp:taxon-name-part taxon-name-part-type="species" reg="gracilis">gracilis</tp:taxon-name-part></tp:taxon-name></italic> Verrill, 1868</td><td rowspan="1" colspan="1">red</td><td rowspan="1" colspan="1">*flabellate, irregular dichotomous</td><td rowspan="1" colspan="1">9</td><td rowspan="1" colspan="1">60</td><td rowspan="1" colspan="1">1.5–1.6</td><td rowspan="1" colspan="1">absent</td><td rowspan="1" colspan="1">prominent</td><td rowspan="1" colspan="1">yes</td><td rowspan="1" colspan="1">close</td></tr><tr><td rowspan="1" colspan="1"><italic><tp:taxon-name><tp:taxon-name-part taxon-name-part-type="genus" reg="Psammogorgia">P.</tp:taxon-name-part> <tp:taxon-name-part taxon-name-part-type="species" reg="hookeri">hookeri</tp:taxon-name-part></tp:taxon-name></italic> Breedy &amp; Guzman, 2014</td><td rowspan="1" colspan="1">coral red</td><td rowspan="1" colspan="1">bushy, irregularly dichotomous</td><td rowspan="1" colspan="1">8</td><td rowspan="1" colspan="1">10–15</td><td rowspan="1" colspan="1">2–2.5</td><td rowspan="1" colspan="1">absent</td><td rowspan="1" colspan="1">prominent</td><td rowspan="1" colspan="1">yes</td><td rowspan="1" colspan="1">close</td></tr><tr><td rowspan="1" colspan="1">
                        <italic><tp:taxon-name><tp:taxon-name-part taxon-name-part-type="genus" reg="Psammogorgia">P.</tp:taxon-name-part> <tp:taxon-name-part taxon-name-part-type="species" reg="pax">pax</tp:taxon-name-part></tp:taxon-name></italic>
                        <xref ref-type="bibr" rid="B13">Breedy et al. 2020</xref>
                      </td><td rowspan="1" colspan="1">white</td><td rowspan="1" colspan="1">flabellate, irregularly dichotomous</td><td rowspan="1" colspan="1">20</td><td rowspan="1" colspan="1">10–125</td><td rowspan="1" colspan="1">3–4</td><td rowspan="1" colspan="1">present</td><td rowspan="1" colspan="1">slightly raised</td><td rowspan="1" colspan="1">no</td><td rowspan="1" colspan="1">sparse</td></tr><tr><td rowspan="1" colspan="1"><italic><tp:taxon-name><tp:taxon-name-part taxon-name-part-type="genus" reg="Psammogorgia">P.</tp:taxon-name-part> <tp:taxon-name-part taxon-name-part-type="species" reg="teres">teres</tp:taxon-name-part></tp:taxon-name></italic> Verrill, 1868</td><td rowspan="1" colspan="1">red orange</td><td rowspan="1" colspan="1">bushy, irregularly dichotomous</td><td rowspan="1" colspan="1">12</td><td rowspan="1" colspan="1">5–60</td><td rowspan="1" colspan="1">3–5</td><td rowspan="1" colspan="1">absent</td><td rowspan="1" colspan="1">flat</td><td rowspan="1" colspan="1">no</td><td rowspan="1" colspan="1">sparse</td></tr></tbody></table><table-wrap-foot><fn><p>*Data from <xref ref-type="bibr" rid="B41">Verrill (1868b)</xref>: syntype colony is small or a fragment.</p></fn></table-wrap-foot></table-wrap><table-wrap id="T2" position="float" orientation="portrait"><label>Table 2.</label><caption><p>Comparative features of sclerites of <italic><tp:taxon-name><tp:taxon-name-part taxon-name-part-type="genus" reg="Psammogorgia">Psammogorgia</tp:taxon-name-part></tp:taxon-name></italic> species in the tropical eastern Pacific Ocean according to an analysis of type material from museums (<abbrev xmlns:xlink="http://www.w3.org/1999/xlink" content-type="institution" xlink:title="Yale Peabody Museum of Natural History, New Haven, USA" id="ABBRID0EUOAG" xlink:type="simple">YPM</abbrev>, <abbrev xmlns:xlink="http://www.w3.org/1999/xlink" content-type="institution" xlink:title="Museum of Comparative Zoology, Harvard University, Boston, USA" id="ABBRID0EZOAG" xlink:type="simple">MCZ</abbrev>, <abbrev xmlns:xlink="http://www.w3.org/1999/xlink" content-type="institution" xlink:title="Muséum national d’Histoire naturelle, Paris, France" id="ABBRID0E5OAG" xlink:type="simple">MNHN</abbrev>) and taxonomic descriptions by <xref ref-type="bibr" rid="B41">Verrill (1868b</xref>, <xref ref-type="bibr" rid="B42">1870</xref>), <xref ref-type="bibr" rid="B3">Bayer (1958)</xref>, <xref ref-type="bibr" rid="B10">Breedy and Guzman (2014)</xref>, and <xref ref-type="bibr" rid="B13">Breedy et al. (2020)</xref>.</p></caption><table id="TID0E12BG" rules="all"><tbody><tr><th rowspan="1" colspan="1">Species</th><th rowspan="1" colspan="1">Spindle length (mm)</th><th rowspan="1" colspan="1">Wart club length (mm)</th><th rowspan="1" colspan="1">Radiates length (mm)</th><th rowspan="1" colspan="1">Anthocodials length (mm)</th><th rowspan="1" colspan="1">Colour of coenenchymal sclerites</th><th rowspan="1" colspan="1">Colour of anthocodial sclerites</th></tr><tr><td rowspan="1" colspan="1"><italic><tp:taxon-name><tp:taxon-name-part taxon-name-part-type="genus" reg="Psammogorgia">P.</tp:taxon-name-part> <tp:taxon-name-part taxon-name-part-type="species" reg="arbuscula">arbuscula</tp:taxon-name-part></tp:taxon-name></italic> (Verrill, 1866)</td><td rowspan="1" colspan="1">0.14–0.30</td><td rowspan="1" colspan="1">0.09–0.18</td><td rowspan="1" colspan="1">0.07–0.13</td><td rowspan="1" colspan="1">0.12–0.26</td><td rowspan="1" colspan="1">dark red, red, orange</td><td rowspan="1" colspan="1">red, orange</td></tr><tr><td rowspan="1" colspan="1"><tp:taxon-name><tp:taxon-name-part taxon-name-part-type="genus" reg="Psammogorgia">P.</tp:taxon-name-part> <tp:taxon-name-part taxon-name-part-type="species" reg="arbuscula">arbuscula</tp:taxon-name-part> <tp:taxon-name-part taxon-name-part-type="infraspecific-rank">var.</tp:taxon-name-part> <tp:taxon-name-part taxon-name-part-type="variety" reg="dowii">dowii</tp:taxon-name-part></tp:taxon-name> Verrill, 1868</td><td rowspan="1" colspan="1">0.14–0.21</td><td rowspan="1" colspan="1">0.11–0.18</td><td rowspan="1" colspan="1">0.13–0.15</td><td rowspan="1" colspan="1">0.12–0.20</td><td rowspan="1" colspan="1">dark red, red, orange</td><td rowspan="1" colspan="1">red, orange</td></tr><tr><td rowspan="1" colspan="1"><tp:taxon-name><tp:taxon-name-part taxon-name-part-type="genus" reg="Psammogorgia">P.</tp:taxon-name-part> <tp:taxon-name-part taxon-name-part-type="species" reg="arbuscula">arbuscula</tp:taxon-name-part> <tp:taxon-name-part taxon-name-part-type="infraspecific-rank">var.</tp:taxon-name-part> <tp:taxon-name-part taxon-name-part-type="variety" reg="pallida">pallida</tp:taxon-name-part></tp:taxon-name> Verrill, 1868</td><td rowspan="1" colspan="1">0.15–0.23</td><td rowspan="1" colspan="1">0.11–0.16</td><td rowspan="1" colspan="1">0.08–0.16</td><td rowspan="1" colspan="1">0.11–0.23</td><td rowspan="1" colspan="1">pale pink, colourless</td><td rowspan="1" colspan="1">orange red</td></tr><tr><td rowspan="1" colspan="1"><italic><tp:taxon-name><tp:taxon-name-part taxon-name-part-type="genus" reg="Psammogorgia">P.</tp:taxon-name-part> <tp:taxon-name-part taxon-name-part-type="species" reg="fucosa">fucosa</tp:taxon-name-part></tp:taxon-name></italic> Valenciennes, 1846</td><td rowspan="1" colspan="1">0.10–0.22</td><td rowspan="1" colspan="1">0.10–0.18</td><td rowspan="1" colspan="1">0.09–0.11</td><td rowspan="1" colspan="1">0.10–0.21</td><td rowspan="1" colspan="1">red, pink, colourless</td><td rowspan="1" colspan="1">red</td></tr><tr><td rowspan="1" colspan="1"><italic><tp:taxon-name><tp:taxon-name-part taxon-name-part-type="genus" reg="Psammogorgia">P.</tp:taxon-name-part> <tp:taxon-name-part taxon-name-part-type="species" reg="gracilis">gracilis</tp:taxon-name-part></tp:taxon-name></italic> Verrill, 1868</td><td rowspan="1" colspan="1">0.12–0.24</td><td rowspan="1" colspan="1">0.11–0.25</td><td rowspan="1" colspan="1">0.08–0.10</td><td rowspan="1" colspan="1">0.11–0.20</td><td rowspan="1" colspan="1">red, orange, yellow</td><td rowspan="1" colspan="1">orange, pale yellow</td></tr><tr><td rowspan="1" colspan="1"><italic><tp:taxon-name><tp:taxon-name-part taxon-name-part-type="genus" reg="Psammogorgia">P.</tp:taxon-name-part> <tp:taxon-name-part taxon-name-part-type="species" reg="hookeri">hookeri</tp:taxon-name-part></tp:taxon-name></italic> Breedy &amp; Guzman, 2014</td><td rowspan="1" colspan="1">0.12–0.19</td><td rowspan="1" colspan="1">0.11–0.16</td><td rowspan="1" colspan="1">0.09–0.11</td><td rowspan="1" colspan="1">0.10–0.18</td><td rowspan="1" colspan="1">coral red, reddish</td><td rowspan="1" colspan="1">yellowish, pale pink</td></tr><tr><td rowspan="1" colspan="1">
                        <italic><tp:taxon-name><tp:taxon-name-part taxon-name-part-type="genus" reg="Psammogorgia">P.</tp:taxon-name-part> <tp:taxon-name-part taxon-name-part-type="species" reg="pax">pax</tp:taxon-name-part></tp:taxon-name></italic>
                        <xref ref-type="bibr" rid="B13">Breedy et al. 2020</xref>
                      </td><td rowspan="1" colspan="1">0.21–0.24</td><td rowspan="1" colspan="1">0.13–0.33</td><td rowspan="1" colspan="1">not found</td><td rowspan="1" colspan="1">0.21–0.26</td><td rowspan="1" colspan="1">colourless</td><td rowspan="1" colspan="1">orange</td></tr><tr><td rowspan="1" colspan="1"><italic><tp:taxon-name><tp:taxon-name-part taxon-name-part-type="genus" reg="Psammogorgia">P.</tp:taxon-name-part> <tp:taxon-name-part taxon-name-part-type="species" reg="teres">teres</tp:taxon-name-part></tp:taxon-name></italic> Verrill, 1868</td><td rowspan="1" colspan="1">0.11–0.20</td><td rowspan="1" colspan="1">0.07–0.16</td><td rowspan="1" colspan="1">0.07–0.14</td><td rowspan="1" colspan="1">0.13–0.26</td><td rowspan="1" colspan="1">red, orange, colourless</td><td rowspan="1" colspan="1">pale yellow, colourless</td></tr></tbody></table></table-wrap></tp:treatment-sec><ref-list><ref id="B21"><mixed-citation xmlns:xlink="http://www.w3.org/1999/xlink" xlink:type="simple"><person-group><name name-style="western"><surname>Hickson</surname><given-names>SJ</given-names></name></person-group> (<year>1915</year>) <article-title>Some <tp:taxon-name><tp:taxon-name-part taxon-name-part-type="subclass">Alcyonaria</tp:taxon-name-part></tp:taxon-name> and a <italic><tp:taxon-name><tp:taxon-name-part taxon-name-part-type="genus">Stylaster</tp:taxon-name-part></tp:taxon-name></italic> from the west coast of North America.</article-title><source>Proceedings of the Zoological Society, London</source><volume>37</volume>: <fpage>541</fpage>–<lpage>557</lpage>. <ext-link xlink:type="simple" ext-link-type="doi" xlink:href="10.1111/j.1469-7998.1915.00541.x">https://doi.org/10.1111/j.1469-7998.1915.00541.x</ext-link></mixed-citation></ref><ref id="B22"><mixed-citation xmlns:xlink="http://www.w3.org/1999/xlink" xlink:type="simple"><person-group><name name-style="western"><surname>Kükenthal</surname><given-names>W</given-names></name></person-group> (<year>1919</year>) <tp:taxon-name><tp:taxon-name-part taxon-name-part-type="suborder">Gorgonaria</tp:taxon-name-part></tp:taxon-name>. Wissenschaftliche Ergebnisse der deutsche Tiefsee-Expeditionen “<italic>Valdivia</italic>” 1898–99, 13(2): 1–946.</mixed-citation></ref><ref id="B23"><mixed-citation xmlns:xlink="http://www.w3.org/1999/xlink" xlink:type="simple"><person-group><name name-style="western"><surname>Kükenthal</surname><given-names>W</given-names></name></person-group> (<year>1924</year>) <source><tp:taxon-name><tp:taxon-name-part taxon-name-part-type="suborder">Gorgonaria</tp:taxon-name-part></tp:taxon-name>. Das Tierreich, Vol. 47.</source><publisher-name>Walter de Gruyter and Company</publisher-name>, <publisher-loc>Berlin, und Leipzig</publisher-loc>, <size units="page">478 pp</size>.</mixed-citation></ref><ref id="B20"><mixed-citation xmlns:xlink="http://www.w3.org/1999/xlink" xlink:type="simple"><person-group><name name-style="western"><surname>Harden</surname><given-names>DG</given-names></name></person-group> (<year>1979</year>) Intuitive and Numerical Classification of East Pacific <tp:taxon-name><tp:taxon-name-part taxon-name-part-type="order">Gorgonacea</tp:taxon-name-part></tp:taxon-name> (<tp:taxon-name><tp:taxon-name-part taxon-name-part-type="subclass">Octocorallia</tp:taxon-name-part></tp:taxon-name>). PhD thesis, Illinois, Illinois State University.</mixed-citation></ref><ref id="B41"><mixed-citation xmlns:xlink="http://www.w3.org/1999/xlink" xlink:type="simple"><person-group><name name-style="western"><surname>Verrill</surname><given-names>AE</given-names></name></person-group> (<year>1868b</year>) <article-title>Notes on <tp:taxon-name><tp:taxon-name-part taxon-name-part-type="subkingdom">Radiata</tp:taxon-name-part></tp:taxon-name> in the Museum of Yale College, with descriptions of new genera and species. No. 6. Review of the corals and polyps of the West Coast of America.</article-title><source>Transactions of the Connecticut Academy of Arts and Sciences, (Second Edition)</source><volume>1</volume>(<issue>2</issue>): <fpage>377</fpage>–<lpage>558</lpage>. [pl. 6] <ext-link xlink:type="simple" ext-link-type="uri" xlink:href="https://biodiversitylibrary.org/page/13465394">https://biodiversitylibrary.org/page/13465394</ext-link></mixed-citation></ref><ref id="B42"><mixed-citation xmlns:xlink="http://www.w3.org/1999/xlink" xlink:type="simple"><person-group><name name-style="western"><surname>Verrill</surname><given-names>AE</given-names></name></person-group> (<year>1870</year>) Critical remarks on the halcyonoid polyps with descriptions of new species in the Museum of Yale College, No. 4. American Journal of Science and Arts, Series 2, 48: 419–429.</mixed-citation></ref><ref id="B3"><mixed-citation xmlns:xlink="http://www.w3.org/1999/xlink" xlink:type="simple"><person-group><name name-style="western"><surname>Bayer</surname><given-names>FM</given-names></name></person-group> (<year>1958</year>) <article-title>Les Octocoralliaires plexaurides des cótes occidentals d’Amérique.</article-title><source>Mémoires du Muséum National d’Histoire Naturelle, Nouvelle Séries, Série A (Zoologie)</source><volume>16</volume>(<issue>2</issue>): <fpage>41</fpage>–<lpage>56</lpage>. <ext-link xlink:type="simple" ext-link-type="uri" xlink:href="https://repository.si.edu/handle/10088/891">https://repository.si.edu/handle/10088/891</ext-link></mixed-citation></ref><ref id="B13"><mixed-citation xmlns:xlink="http://www.w3.org/1999/xlink" xlink:type="simple"><person-group><name name-style="western"><surname>Breedy</surname><given-names>O</given-names></name><name name-style="western"><surname>Guzman</surname><given-names>HM</given-names></name><name name-style="western"><surname>Murillo</surname><given-names>C</given-names></name><name name-style="western"><surname>Vargas</surname><given-names>S</given-names></name></person-group> (<year>2020</year>) <article-title>A new species of the genus <italic><tp:taxon-name><tp:taxon-name-part taxon-name-part-type="genus">Psammogorgia</tp:taxon-name-part></tp:taxon-name></italic> (<tp:taxon-name><tp:taxon-name-part taxon-name-part-type="phylum">Cnidaria</tp:taxon-name-part></tp:taxon-name>: <tp:taxon-name><tp:taxon-name-part taxon-name-part-type="class">Anthozoa</tp:taxon-name-part></tp:taxon-name>: <tp:taxon-name><tp:taxon-name-part taxon-name-part-type="subclass">Octocorallia</tp:taxon-name-part></tp:taxon-name>) from the Hannibal Bank in Pacific Panamá.</article-title><source>Bulletin of Marine Science</source><volume>96</volume>(<issue>1</issue>): <fpage>169</fpage>–<lpage>179</lpage>. <ext-link xlink:type="simple" ext-link-type="doi" xlink:href="10.5343/bms.2019.0072">https://doi.org/10.5343/bms.2019.0072</ext-link></mixed-citation></ref><ref id="B10"><mixed-citation xmlns:xlink="http://www.w3.org/1999/xlink" xlink:type="simple"><person-group><name name-style="western"><surname>Breedy</surname><given-names>O</given-names></name><name name-style="western"><surname>Guzman</surname><given-names>HM</given-names></name></person-group> (<year>2014</year>) <article-title>A new species of alcyonacean octocoral from the Peruvian Zoogeographic Region.</article-title><source>Journal of the Marine Biological Association</source><volume>94</volume>(<issue>3</issue>): <fpage>493</fpage>–<lpage>498</lpage>. <ext-link xlink:type="simple" ext-link-type="doi" xlink:href="10.1017/S0025315413001835">https://doi.org/10.1017/S0025315413001835</ext-link></mixed-citation></ref></ref-list></tp:taxon-treatment>
